# Supplementary material for: Wolves and Dogs May Rely on Non-numerical Cues in Quantity Discrimination Tasks When Given the Choice
Source: Front Psychol. 2020 Sep 11;11:573317. doi: 10.3389/fpsyg.2020.573317 (PMC7518719; doi:10.3389/fpsyg.2020.573317)
Supplement: Supplementary file 2 [file Data_Sheet_2.XLSX]

## Sheet: Dogs - Phase 1
Individual	Sex	Group	Touch screen experience	Level	Trial	Session number	Date	Correct_choice	Choice	Type of trial	Correct side	Ratio	Correct number of dots	Wrong number of dots	Pair of numbers	Combination of stimuli	Stimulus correct side	Stimulus left side	Stimulus right side	Rewarded
Aeden	m	1	1	1	442	1	2011-08-08	big_amount	1	rewarded	Left	0.25	4	1	1:4	One/Cumulated	Cumulated	Cumulated	One	rewarded
Aeden	m	1	1	1	443	1	2011-08-08	big_amount	1	rewarded	Left	0.125	8	1	1:8	One/Cumulated	Cumulated	Cumulated	One	rewarded
Aeden	m	1	1	1	444	1	2011-08-08	big_amount	1	rewarded	Right	0.166667	6	1	1:6	One/Cumulated	Cumulated	One	Cumulated	rewarded
Aeden	m	1	1	1	445	1	2011-08-08	big_amount	1	probe	Left	0.5	8	4	4:8	Biggest Dot/Random	Biggest Dot	Biggest Dot	Random	unrewarded
Aeden	m	1	1	1	446	1	2011-08-08	big_amount	1	after	Right	0.125	8	1	1:8	One/Cumulated	Cumulated	One	Cumulated	rewarded
Aeden	m	1	1	1	447	1	2011-08-08	big_amount	1	rewarded	Left	0.25	4	1	1:4	One/Cumulated	Cumulated	Cumulated	One	rewarded
Aeden	m	1	1	1	448	1	2011-08-08	big_amount	1	rewarded	Left	0.285714	7	2	2:7	Smallest Dot/Random	Random	Random	Smallest Dot	rewarded
Aeden	m	1	1	1	449	1	2011-08-08	big_amount	1	probe	Right	0.333333	3	1	1:3	One/Cumulated	Cumulated	One	Cumulated	unrewarded
Aeden	m	1	1	1	450	1	2011-08-08	big_amount	1	after	Left	0.333333	6	2	2:6	Biggest Dot/Random	Random	Random	Biggest Dot	rewarded
Aeden	m	1	1	1	451	1	2011-08-08	big_amount	1	probe	Right	0.333333	3	1	1:3	One/Cumulated	Cumulated	One	Cumulated	unrewarded
Aeden	m	1	1	1	452	1	2011-08-08	big_amount	0	after	Right	0.333333	6	2	2:6	Smallest Dot/Random	Smallest Dot	Random	Smallest Dot	rewarded
Aeden	m	1	1	1	454	1	2011-08-08	big_amount	1	rewarded	Right	0.166667	6	1	1:6	One/Cumulated	Cumulated	One	Cumulated	rewarded
Aeden	m	1	1	1	455	1	2011-08-08	big_amount	1	rewarded	Left	0.25	8	2	2:8	Biggest Dot/Random	Biggest Dot	Biggest Dot	Random	rewarded
Aeden	m	1	1	1	456	1	2011-08-08	big_amount	1	rewarded	Right	0.142857	7	1	1:7	One/Cumulated	Cumulated	One	Cumulated	rewarded
Aeden	m	1	1	1	457	1	2011-08-08	big_amount	1	rewarded	Left	0.333333	6	2	2:6	Smallest Dot/Random	Random	Random	Smallest Dot	rewarded
Aeden	m	1	1	1	458	1	2011-08-08	big_amount	1	rewarded	Right	0.375	8	3	3:8	Biggest Dot/Random	Random	Biggest Dot	Random	rewarded
Aeden	m	1	1	1	459	1	2011-08-08	big_amount	1	rewarded	Left	0.142857	7	1	1:7	One/Cumulated	Cumulated	Cumulated	One	rewarded
Aeden	m	1	1	1	460	1	2011-08-08	big_amount	0	probe	Right	0.4	5	2	2:5	Smallest Dot/Random	Smallest Dot	Random	Smallest Dot	unrewarded
Aeden	m	1	1	1	461	1	2011-08-08	big_amount	1	after	Left	0.2	5	1	1:5	One/Cumulated	Cumulated	Cumulated	One	rewarded
Aeden	m	1	1	1	462	1	2011-08-08	big_amount	1	rewarded	Right	0.375	8	3	3:8	Biggest Dot/Random	Biggest Dot	Random	Biggest Dot	rewarded
Aeden	m	1	1	1	463	1	2011-08-08	big_amount	0	probe	Right	0.5	8	4	4:8	Smallest Dot/Random	Random	Smallest Dot	Random	unrewarded
Aeden	m	1	1	1	464	1	2011-08-08	big_amount	1	after	Left	0.375	8	3	3:8	Biggest Dot/Random	Random	Random	Biggest Dot	rewarded
Aeden	m	1	1	1	465	1	2011-08-08	big_amount	1	rewarded	Right	0.285714	7	2	2:7	Smallest Dot/Random	Smallest Dot	Random	Smallest Dot	rewarded
Aeden	m	1	1	1	466	1	2011-08-08	big_amount	1	rewarded	Right	0.25	8	2	2:8	Biggest Dot/Random	Biggest Dot	Random	Biggest Dot	rewarded
Aeden	m	1	1	1	467	1	2011-08-08	big_amount	1	rewarded	Left	0.142857	7	1	1:7	One/Cumulated	Cumulated	Cumulated	One	rewarded
Aeden	m	1	1	1	468	1	2011-08-08	big_amount	1	rewarded	Left	0.25	8	2	2:8	Smallest Dot/Random	Random	Random	Smallest Dot	rewarded
Aeden	m	1	1	1	469	1	2011-08-08	big_amount	1	rewarded	Left	0.2	5	1	1:5	One/Cumulated	Cumulated	Cumulated	One	rewarded
Aeden	m	1	1	1	470	1	2011-08-08	big_amount	1	probe	Right	0.4	5	2	2:5	Biggest Dot/Random	Random	Biggest Dot	Random	unrewarded
Aeden	m	1	1	1	471	1	2011-08-08	big_amount	0	after	Right	0.166667	6	1	1:6	One/Cumulated	Cumulated	One	Cumulated	rewarded
Aeden	m	1	1	1	473	1	2011-08-08	big_amount	1	rewarded	Left	0.285714	7	2	2:7	Smallest Dot/Random	Smallest Dot	Smallest Dot	Random	rewarded
Aeden	m	1	1	1	474	1	2011-08-08	big_amount	1	rewarded	Left	0.2	5	1	1:5	One/Cumulated	Cumulated	Cumulated	One	rewarded
Aeden	m	1	1	1	475	1	2011-08-08	big_amount	1	rewarded	Right	0.125	8	1	1:8	One/Cumulated	Cumulated	One	Cumulated	rewarded
Aeden	m	1	1	1	476	1	2011-08-08	big_amount	1	rewarded	Left	0.25	4	1	1:4	One/Cumulated	Cumulated	Cumulated	One	rewarded
Aeden	m	1	1	1	477	2	2011-08-19	big_amount	1	rewarded	Left	0.166667	6	1	1:6	One/Cumulated	Cumulated	Cumulated	One	rewarded
Aeden	m	1	1	1	478	2	2011-08-19	big_amount	0	rewarded	Right	0.333333	6	2	2:6	Biggest Dot/Random	Biggest Dot	Random	Biggest Dot	rewarded
Aeden	m	1	1	1	480	2	2011-08-19	big_amount	1	rewarded	Right	0.333333	6	2	2:6	Smallest Dot/Random	Random	Smallest Dot	Random	rewarded
Aeden	m	1	1	1	481	2	2011-08-19	big_amount	1	rewarded	Left	0.125	8	1	1:8	One/Cumulated	Cumulated	Cumulated	One	rewarded
Aeden	m	1	1	1	482	2	2011-08-19	big_amount	1	rewarded	Left	0.25	8	2	2:8	Biggest Dot/Random	Random	Random	Biggest Dot	rewarded
Aeden	m	1	1	1	483	2	2011-08-19	big_amount	1	probe	Left	0.4	5	2	2:5	Smallest Dot/Random	Smallest Dot	Smallest Dot	Random	unrewarded
Aeden	m	1	1	1	484	2	2011-08-19	big_amount	1	after	Right	0.285714	7	2	2:7	Biggest Dot/Random	Biggest Dot	Random	Biggest Dot	rewarded
Aeden	m	1	1	1	485	2	2011-08-19	big_amount	0	probe	Left	0.333333	3	1	1:3	One/Cumulated	Cumulated	Cumulated	One	unrewarded
Aeden	m	1	1	1	486	2	2011-08-19	big_amount	1	after	Right	0.333333	6	2	2:6	Smallest Dot/Random	Random	Smallest Dot	Random	rewarded
Aeden	m	1	1	1	487	2	2011-08-19	big_amount	1	rewarded	Left	0.125	8	1	1:8	One/Cumulated	Cumulated	Cumulated	One	rewarded
Aeden	m	1	1	1	488	2	2011-08-19	big_amount	1	rewarded	Right	0.142857	7	1	1:7	One/Cumulated	Cumulated	One	Cumulated	rewarded
Aeden	m	1	1	1	489	2	2011-08-19	big_amount	1	rewarded	Right	0.375	8	3	3:8	Biggest Dot/Random	Random	Biggest Dot	Random	rewarded
Aeden	m	1	1	1	490	2	2011-08-19	big_amount	1	rewarded	Left	0.166667	6	1	1:6	One/Cumulated	Cumulated	Cumulated	One	rewarded
Aeden	m	1	1	1	491	2	2011-08-19	big_amount	1	rewarded	Right	0.375	8	3	3:8	Smallest Dot/Random	Smallest Dot	Random	Smallest Dot	rewarded
Aeden	m	1	1	1	492	2	2011-08-19	big_amount	1	rewarded	Right	0.142857	7	1	1:7	One/Cumulated	Cumulated	One	Cumulated	rewarded
Aeden	m	1	1	1	493	2	2011-08-19	big_amount	1	rewarded	Left	0.375	8	3	3:8	Biggest Dot/Random	Biggest Dot	Biggest Dot	Random	rewarded
Aeden	m	1	1	1	494	2	2011-08-19	big_amount	1	rewarded	Right	0.25	4	1	1:4	One/Cumulated	Cumulated	One	Cumulated	rewarded
Aeden	m	1	1	1	495	2	2011-08-19	big_amount	1	rewarded	Right	0.125	8	1	1:8	One/Cumulated	Cumulated	One	Cumulated	rewarded
Aeden	m	1	1	1	496	2	2011-08-19	big_amount	1	rewarded	Right	0.2	5	1	1:5	One/Cumulated	Cumulated	One	Cumulated	rewarded
Aeden	m	1	1	1	497	2	2011-08-19	big_amount	1	rewarded	Left	0.166667	6	1	1:6	One/Cumulated	Cumulated	Cumulated	One	rewarded
Aeden	m	1	1	1	498	2	2011-08-19	big_amount	1	rewarded	Left	0.25	8	2	2:8	Smallest Dot/Random	Random	Random	Smallest Dot	rewarded
Aeden	m	1	1	1	499	2	2011-08-19	big_amount	1	probe	Left	0.5	8	4	4:8	Biggest Dot/Random	Random	Random	Biggest Dot	unrewarded
Aeden	m	1	1	1	500	2	2011-08-19	big_amount	1	after	Right	0.25	8	2	2:8	Smallest Dot/Random	Smallest Dot	Random	Smallest Dot	rewarded
Aeden	m	1	1	1	501	2	2011-08-19	big_amount	1	probe	Right	0.5	8	4	4:8	Biggest Dot/Random	Biggest Dot	Random	Biggest Dot	unrewarded
Aeden	m	1	1	1	502	2	2011-08-19	big_amount	1	after	Left	0.285714	7	2	2:7	Smallest Dot/Random	Random	Random	Smallest Dot	rewarded
Aeden	m	1	1	1	503	2	2011-08-19	big_amount	1	probe	Left	0.4	5	2	2:5	Biggest Dot/Random	Random	Random	Biggest Dot	unrewarded
Aeden	m	1	1	1	504	2	2011-08-19	big_amount	1	after	Right	0.142857	7	1	1:7	One/Cumulated	Cumulated	One	Cumulated	rewarded
Aeden	m	1	1	1	505	2	2011-08-19	big_amount	1	rewarded	Left	0.285714	7	2	2:7	Smallest Dot/Random	Smallest Dot	Smallest Dot	Random	rewarded
Aeden	m	1	1	1	506	2	2011-08-19	big_amount	1	rewarded	Right	0.2	5	1	1:5	One/Cumulated	Cumulated	One	Cumulated	rewarded
Aeden	m	1	1	1	507	2	2011-08-19	big_amount	1	probe	Right	0.333333	3	1	1:3	One/Cumulated	Cumulated	One	Cumulated	unrewarded
Aeden	m	1	1	1	508	2	2011-08-19	big_amount	1	after	Left	0.25	4	1	1:4	One/Cumulated	Cumulated	Cumulated	One	rewarded
Aeden	m	1	1	1	509	2	2011-08-19	big_amount	1	rewarded	Left	0.25	4	1	1:4	One/Cumulated	Cumulated	Cumulated	One	rewarded
Aeden	m	1	1	1	510	2	2011-08-19	big_amount	1	rewarded	Left	0.2	5	1	1:5	One/Cumulated	Cumulated	Cumulated	One	rewarded
Aeden	m	1	1	1	511	3	2011-08-19	big_amount	1	rewarded	Right	0.166667	6	1	1:6	One/Cumulated	Cumulated	One	Cumulated	rewarded
Aeden	m	1	1	1	512	3	2011-08-19	big_amount	1	rewarded	Left	0.285714	7	2	2:7	Biggest Dot/Random	Biggest Dot	Biggest Dot	Random	rewarded
Aeden	m	1	1	1	513	3	2011-08-19	big_amount	1	rewarded	Left	0.125	8	1	1:8	One/Cumulated	Cumulated	Cumulated	One	rewarded
Aeden	m	1	1	1	514	3	2011-08-19	big_amount	1	rewarded	Left	0.25	8	2	2:8	Smallest Dot/Random	Random	Random	Smallest Dot	rewarded
Aeden	m	1	1	1	515	3	2011-08-19	big_amount	1	rewarded	Right	0.25	4	1	1:4	One/Cumulated	Cumulated	One	Cumulated	rewarded
Aeden	m	1	1	1	516	3	2011-08-19	big_amount	1	rewarded	Right	0.25	8	2	2:8	Biggest Dot/Random	Random	Biggest Dot	Random	rewarded
Aeden	m	1	1	1	517	3	2011-08-19	big_amount	1	rewarded	Left	0.2	5	1	1:5	One/Cumulated	Cumulated	Cumulated	One	rewarded
Aeden	m	1	1	1	518	3	2011-08-19	big_amount	1	rewarded	Left	0.142857	7	1	1:7	One/Cumulated	Cumulated	Cumulated	One	rewarded
Aeden	m	1	1	1	519	3	2011-08-19	big_amount	0	probe	Left	0.4	5	2	2:5	Smallest Dot/Random	Smallest Dot	Smallest Dot	Random	unrewarded
Aeden	m	1	1	1	520	3	2011-08-19	big_amount	1	after	Right	0.125	8	1	1:8	One/Cumulated	Cumulated	One	Cumulated	rewarded
Aeden	m	1	1	1	521	3	2011-08-19	big_amount	1	probe	Left	0.5	8	4	4:8	Biggest Dot/Random	Biggest Dot	Biggest Dot	Random	unrewarded
Aeden	m	1	1	1	522	3	2011-08-19	big_amount	1	after	Left	0.375	8	3	3:8	Smallest Dot/Random	Random	Random	Smallest Dot	rewarded
Aeden	m	1	1	1	523	3	2011-08-19	big_amount	1	probe	Right	0.333333	3	1	1:3	One/Cumulated	Cumulated	One	Cumulated	unrewarded
Aeden	m	1	1	1	524	3	2011-08-19	big_amount	1	after	Left	0.285714	7	2	2:7	Biggest Dot/Random	Random	Random	Biggest Dot	rewarded
Aeden	m	1	1	1	525	3	2011-08-19	big_amount	1	rewarded	Right	0.375	8	3	3:8	Smallest Dot/Random	Smallest Dot	Random	Smallest Dot	rewarded
Aeden	m	1	1	1	526	3	2011-08-19	big_amount	1	rewarded	Right	0.25	4	1	1:4	One/Cumulated	Cumulated	One	Cumulated	rewarded
Aeden	m	1	1	1	527	3	2011-08-19	big_amount	1	rewarded	Right	0.2	5	1	1:5	One/Cumulated	Cumulated	One	Cumulated	rewarded
Aeden	m	1	1	1	528	3	2011-08-19	big_amount	1	rewarded	Left	0.333333	6	2	2:6	Biggest Dot/Random	Biggest Dot	Biggest Dot	Random	rewarded
Aeden	m	1	1	1	529	3	2011-08-19	big_amount	0	probe	Left	0.5	8	4	4:8	Smallest Dot/Random	Random	Random	Smallest Dot	unrewarded
Aeden	m	1	1	1	530	3	2011-08-19	big_amount	1	after	Left	0.142857	7	1	1:7	One/Cumulated	Cumulated	Cumulated	One	rewarded
Aeden	m	1	1	1	531	3	2011-08-19	big_amount	1	rewarded	Right	0.285714	7	2	2:7	Biggest Dot/Random	Random	Biggest Dot	Random	rewarded
Aeden	m	1	1	1	532	3	2011-08-19	big_amount	1	rewarded	Right	0.25	8	2	2:8	Smallest Dot/Random	Smallest Dot	Random	Smallest Dot	rewarded
Aeden	m	1	1	1	533	3	2011-08-19	big_amount	1	rewarded	Right	0.125	8	1	1:8	One/Cumulated	Cumulated	One	Cumulated	rewarded
Aeden	m	1	1	1	534	3	2011-08-19	big_amount	1	probe	Left	0.333333	3	1	1:3	One/Cumulated	Cumulated	Cumulated	One	unrewarded
Aeden	m	1	1	1	535	3	2011-08-19	big_amount	0	after	Left	0.25	4	1	1:4	One/Cumulated	Cumulated	Cumulated	One	rewarded
Aeden	m	1	1	1	538	3	2011-08-19	big_amount	1	rewarded	Right	0.166667	6	1	1:6	One/Cumulated	Cumulated	One	Cumulated	rewarded
Aeden	m	1	1	1	539	3	2011-08-19	big_amount	0	rewarded	Right	0.375	8	3	3:8	Biggest Dot/Random	Biggest Dot	Random	Biggest Dot	rewarded
Aeden	m	1	1	1	541	3	2011-08-19	big_amount	1	probe	Left	0.4	5	2	2:5	Smallest Dot/Random	Random	Random	Smallest Dot	unrewarded
Aeden	m	1	1	1	542	3	2011-08-19	big_amount	1	after	Right	0.142857	7	1	1:7	One/Cumulated	Cumulated	One	Cumulated	rewarded
Aeden	m	1	1	1	543	3	2011-08-19	big_amount	1	rewarded	Right	0.166667	6	1	1:6	One/Cumulated	Cumulated	One	Cumulated	rewarded
Aeden	m	1	1	1	544	3	2011-08-19	big_amount	1	rewarded	Left	0.2	5	1	1:5	One/Cumulated	Cumulated	Cumulated	One	rewarded
Aeden	m	1	1	1	545	3	2011-08-19	big_amount	1	rewarded	Left	0.333333	6	2	2:6	Biggest Dot/Random	Random	Random	Biggest Dot	rewarded
Aeden	m	1	1	1	546	3	2011-08-19	big_amount	1	rewarded	Right	0.333333	6	2	2:6	Smallest Dot/Random	Smallest Dot	Random	Smallest Dot	rewarded
Aeden	m	1	1	1	547	4	2011-08-19	big_amount	1	rewarded	Left	0.142857	7	1	1:7	One/Cumulated	Cumulated	Cumulated	One	rewarded
Aeden	m	1	1	1	548	4	2011-08-19	big_amount	1	rewarded	Right	0.166667	6	1	1:6	One/Cumulated	Cumulated	One	Cumulated	rewarded
Aeden	m	1	1	1	549	4	2011-08-19	big_amount	1	rewarded	Left	0.375	8	3	3:8	Biggest Dot/Random	Biggest Dot	Biggest Dot	Random	rewarded
Aeden	m	1	1	1	550	4	2011-08-19	big_amount	1	rewarded	Right	0.375	8	3	3:8	Smallest Dot/Random	Random	Smallest Dot	Random	rewarded
Aeden	m	1	1	1	551	4	2011-08-19	big_amount	0	rewarded	Left	0.25	4	1	1:4	One/Cumulated	Cumulated	Cumulated	One	rewarded
Aeden	m	1	1	1	553	4	2011-08-19	big_amount	1	probe	Left	0.4	5	2	2:5	Biggest Dot/Random	Random	Random	Biggest Dot	unrewarded
Aeden	m	1	1	1	554	4	2011-08-19	big_amount	1	after	Right	0.142857	7	1	1:7	One/Cumulated	Cumulated	One	Cumulated	rewarded
Aeden	m	1	1	1	555	4	2011-08-19	big_amount	1	rewarded	Right	0.2	5	1	1:5	One/Cumulated	Cumulated	One	Cumulated	rewarded
Aeden	m	1	1	1	556	4	2011-08-19	big_amount	1	rewarded	Left	0.166667	6	1	1:6	One/Cumulated	Cumulated	Cumulated	One	rewarded
Aeden	m	1	1	1	557	4	2011-08-19	big_amount	1	rewarded	Right	0.25	4	1	1:4	One/Cumulated	Cumulated	One	Cumulated	rewarded
Aeden	m	1	1	1	558	4	2011-08-19	big_amount	1	probe	Left	0.333333	3	1	1:3	One/Cumulated	Cumulated	Cumulated	One	unrewarded
Aeden	m	1	1	1	559	4	2011-08-19	big_amount	1	after	Left	0.125	8	1	1:8	One/Cumulated	Cumulated	Cumulated	One	rewarded
Aeden	m	1	1	1	560	4	2011-08-19	big_amount	1	rewarded	Left	0.25	4	1	1:4	One/Cumulated	Cumulated	Cumulated	One	rewarded
Aeden	m	1	1	1	561	4	2011-08-19	big_amount	1	probe	Right	0.5	8	4	4:8	Smallest Dot/Random	Smallest Dot	Random	Smallest Dot	unrewarded
Aeden	m	1	1	1	562	4	2011-08-19	big_amount	0	after	Left	0.285714	7	2	2:7	Biggest Dot/Random	Biggest Dot	Biggest Dot	Random	rewarded
Aeden	m	1	1	1	564	4	2011-08-19	big_amount	1	probe	Right	0.4	5	2	2:5	Smallest Dot/Random	Random	Smallest Dot	Random	unrewarded
Aeden	m	1	1	1	565	4	2011-08-19	big_amount	1	after	Right	0.375	8	3	3:8	Biggest Dot/Random	Random	Biggest Dot	Random	rewarded
Aeden	m	1	1	1	566	4	2011-08-19	big_amount	1	rewarded	Right	0.2	5	1	1:5	One/Cumulated	Cumulated	One	Cumulated	rewarded
Aeden	m	1	1	1	567	4	2011-08-19	big_amount	1	rewarded	Left	0.2	5	1	1:5	One/Cumulated	Cumulated	Cumulated	One	rewarded
Aeden	m	1	1	1	568	4	2011-08-19	big_amount	1	rewarded	Left	0.333333	6	2	2:6	Smallest Dot/Random	Smallest Dot	Smallest Dot	Random	rewarded
Aeden	m	1	1	1	569	4	2011-08-19	big_amount	1	rewarded	Left	0.285714	7	2	2:7	Biggest Dot/Random	Biggest Dot	Biggest Dot	Random	rewarded
Aeden	m	1	1	1	570	4	2011-08-19	big_amount	1	rewarded	Right	0.285714	7	2	2:7	Smallest Dot/Random	Random	Smallest Dot	Random	rewarded
Aeden	m	1	1	1	571	4	2011-08-19	big_amount	1	rewarded	Right	0.25	8	2	2:8	Biggest Dot/Random	Random	Biggest Dot	Random	rewarded
Aeden	m	1	1	1	572	4	2011-08-19	big_amount	1	rewarded	Right	0.166667	6	1	1:6	One/Cumulated	Cumulated	One	Cumulated	rewarded
Aeden	m	1	1	1	573	4	2011-08-19	big_amount	1	rewarded	Left	0.125	8	1	1:8	One/Cumulated	Cumulated	Cumulated	One	rewarded
Aeden	m	1	1	1	574	4	2011-08-19	big_amount	1	probe	Right	0.333333	3	1	1:3	One/Cumulated	Cumulated	One	Cumulated	unrewarded
Aeden	m	1	1	1	575	4	2011-08-19	big_amount	0	after	Right	0.333333	6	2	2:6	Smallest Dot/Random	Smallest Dot	Random	Smallest Dot	rewarded
Aeden	m	1	1	1	577	4	2011-08-19	big_amount	1	probe	Right	0.5	8	4	4:8	Biggest Dot/Random	Biggest Dot	Random	Biggest Dot	unrewarded
Aeden	m	1	1	1	578	4	2011-08-19	big_amount	1	after	Left	0.333333	6	2	2:6	Smallest Dot/Random	Random	Random	Smallest Dot	rewarded
Aeden	m	1	1	1	579	4	2011-08-19	big_amount	1	rewarded	Left	0.25	8	2	2:8	Biggest Dot/Random	Random	Random	Biggest Dot	rewarded
Aeden	m	1	1	1	580	4	2011-08-19	big_amount	1	rewarded	Left	0.125	8	1	1:8	One/Cumulated	Cumulated	Cumulated	One	rewarded
Aeden	m	1	1	1	581	4	2011-08-19	big_amount	1	rewarded	Right	0.25	8	2	2:8	Smallest Dot/Random	Smallest Dot	Random	Smallest Dot	rewarded
Aeden	m	1	1	1	582	4	2011-08-19	big_amount	1	rewarded	Left	0.142857	7	1	1:7	One/Cumulated	Cumulated	Cumulated	One	rewarded
Aeden	m	1	1	2	583	1	2011-08-22	big_amount	1	rewarded	Right	0.125	8	1	1:8	One/Cumulated	Cumulated	One	Cumulated	rewarded
Aeden	m	1	1	2	584	1	2011-08-22	big_amount	1	rewarded	Left	0.142857	7	1	1:7	One/Cumulated	Cumulated	Cumulated	One	rewarded
Aeden	m	1	1	2	585	1	2011-08-22	big_amount	0	rewarded	Left	0.333333	6	2	2:6	Biggest Dot/Random	Biggest Dot	Biggest Dot	Random	rewarded
Aeden	m	1	1	2	587	1	2011-08-22	big_amount	1	rewarded	Right	0.142857	7	1	1:7	One/Cumulated	Cumulated	One	Cumulated	rewarded
Aeden	m	1	1	2	588	1	2011-08-22	big_amount	1	rewarded	Right	0.333333	6	2	2:6	Smallest Dot/Random	Random	Smallest Dot	Random	rewarded
Aeden	m	1	1	2	589	1	2011-08-22	big_amount	1	rewarded	Right	0.166667	6	1	1:6	One/Cumulated	Cumulated	One	Cumulated	rewarded
Aeden	m	1	1	2	590	1	2011-08-22	big_amount	1	rewarded	Left	0.2	5	1	1:5	One/Cumulated	Cumulated	Cumulated	One	rewarded
Aeden	m	1	1	2	591	1	2011-08-22	big_amount	1	rewarded	Left	0.375	8	3	3:8	Biggest Dot/Random	Random	Random	Biggest Dot	rewarded
Aeden	m	1	1	2	592	1	2011-08-22	big_amount	1	probe	Left	0.5	6	3	3:6	Smallest Dot/Random	Smallest Dot	Smallest Dot	Random	unrewarded
Aeden	m	1	1	2	593	1	2011-08-22	big_amount	1	after	Right	0.375	8	3	3:8	Biggest Dot/Random	Biggest Dot	Random	Biggest Dot	rewarded
Aeden	m	1	1	2	594	1	2011-08-22	big_amount	1	rewarded	Left	0.125	8	1	1:8	One/Cumulated	Cumulated	Cumulated	One	rewarded
Aeden	m	1	1	2	595	1	2011-08-22	big_amount	1	probe	Left	0.666667	6	4	4:6	Smallest Dot/Random	Random	Random	Smallest Dot	unrewarded
Aeden	m	1	1	2	596	1	2011-08-22	big_amount	1	after	Right	0.142857	7	1	1:7	One/Cumulated	Cumulated	One	Cumulated	rewarded
Aeden	m	1	1	2	597	1	2011-08-22	big_amount	1	rewarded	Left	0.2	5	1	1:5	One/Cumulated	Cumulated	Cumulated	One	rewarded
Aeden	m	1	1	2	598	1	2011-08-22	big_amount	1	rewarded	Right	0.25	8	2	2:8	Biggest Dot/Random	Random	Biggest Dot	Random	rewarded
Aeden	m	1	1	2	599	1	2011-08-22	big_amount	1	probe	Left	0.666667	6	4	4:6	Smallest Dot/Random	Smallest Dot	Smallest Dot	Random	unrewarded
Aeden	m	1	1	2	600	1	2011-08-22	big_amount	1	after	Right	0.25	4	1	1:4	One/Cumulated	Cumulated	One	Cumulated	rewarded
Aeden	m	1	1	2	601	1	2011-08-22	big_amount	1	rewarded	Right	0.125	8	1	1:8	One/Cumulated	Cumulated	One	Cumulated	rewarded
Aeden	m	1	1	2	602	1	2011-08-22	big_amount	1	probe	Right	0.5	2	1	1:2	One/Cumulated	Cumulated	One	Cumulated	unrewarded
Aeden	m	1	1	2	603	1	2011-08-22	big_amount	1	after	Left	0.25	4	1	1:4	One/Cumulated	Cumulated	Cumulated	One	rewarded
Aeden	m	1	1	2	604	1	2011-08-22	big_amount	1	probe	Left	0.428571	7	3	3:7	Biggest Dot/Random	Biggest Dot	Biggest Dot	Random	unrewarded
Aeden	m	1	1	2	605	1	2011-08-22	big_amount	1	after	Right	0.166667	6	1	1:6	One/Cumulated	Cumulated	One	Cumulated	rewarded
Aeden	m	1	1	2	606	1	2011-08-22	big_amount	1	probe	Left	0.428571	7	3	3:7	Smallest Dot/Random	Random	Random	Smallest Dot	unrewarded
Aeden	m	1	1	2	607	1	2011-08-22	big_amount	1	after	Right	0.25	4	1	1:4	One/Cumulated	Cumulated	One	Cumulated	rewarded
Aeden	m	1	1	2	608	1	2011-08-22	big_amount	1	rewarded	Right	0.285714	7	2	2:7	Biggest Dot/Random	Random	Biggest Dot	Random	rewarded
Aeden	m	1	1	2	609	1	2011-08-22	big_amount	1	rewarded	Left	0.166667	6	1	1:6	One/Cumulated	Cumulated	Cumulated	One	rewarded
Aeden	m	1	1	2	610	1	2011-08-22	big_amount	1	rewarded	Left	0.2	5	1	1:5	One/Cumulated	Cumulated	Cumulated	One	rewarded
Aeden	m	1	1	2	611	1	2011-08-22	big_amount	1	probe	Left	0.5	6	3	3:6	Smallest Dot/Random	Smallest Dot	Smallest Dot	Random	unrewarded
Aeden	m	1	1	2	612	1	2011-08-22	big_amount	1	after	Right	0.285714	7	2	2:7	Biggest Dot/Random	Biggest Dot	Random	Biggest Dot	rewarded
Aeden	m	1	1	2	613	1	2011-08-22	big_amount	0	probe	Right	0.5	2	1	1:2	One/Cumulated	Cumulated	One	Cumulated	unrewarded
Aeden	m	1	1	2	614	1	2011-08-22	big_amount	0	after	Left	0.25	8	2	2:8	Smallest Dot/Random	Random	Random	Smallest Dot	rewarded
Aeden	m	1	1	2	617	1	2011-08-22	big_amount	1	rewarded	Left	0.333333	6	2	2:6	Biggest Dot/Random	Random	Random	Biggest Dot	rewarded
Aeden	m	1	1	2	618	1	2011-08-22	big_amount	1	rewarded	Left	0.25	8	2	2:8	Smallest Dot/Random	Smallest Dot	Smallest Dot	Random	rewarded
Aeden	m	1	1	2	619	1	2011-08-22	big_amount	1	rewarded	Right	0.285714	7	2	2:7	Biggest Dot/Random	Biggest Dot	Random	Biggest Dot	rewarded
Aeden	m	1	1	2	620	1	2011-08-22	big_amount	1	rewarded	Right	0.375	8	3	3:8	Smallest Dot/Random	Random	Smallest Dot	Random	rewarded
Aeden	m	1	1	2	621	2	2011-08-22	big_amount	1	rewarded	Right	0.285714	7	2	2:7	Smallest Dot/Random	Smallest Dot	Random	Smallest Dot	rewarded
Aeden	m	1	1	2	622	2	2011-08-22	big_amount	1	rewarded	Left	0.25	4	1	1:4	One/Cumulated	Cumulated	Cumulated	One	rewarded
Aeden	m	1	1	2	623	2	2011-08-22	big_amount	1	rewarded	Left	0.166667	6	1	1:6	One/Cumulated	Cumulated	Cumulated	One	rewarded
Aeden	m	1	1	2	624	2	2011-08-22	big_amount	1	rewarded	Right	0.25	8	2	2:8	Biggest Dot/Random	Biggest Dot	Random	Biggest Dot	rewarded
Aeden	m	1	1	2	625	2	2011-08-22	big_amount	0	probe	Left	0.428571	7	3	3:7	Smallest Dot/Random	Random	Random	Smallest Dot	unrewarded
Aeden	m	1	1	2	626	2	2011-08-22	big_amount	0	after	Left	0.285714	7	2	2:7	Biggest Dot/Random	Random	Random	Biggest Dot	rewarded
Aeden	m	1	1	2	628	2	2011-08-22	big_amount	0	probe	Right	0.5	6	3	3:6	Smallest Dot/Random	Smallest Dot	Random	Smallest Dot	unrewarded
Aeden	m	1	1	2	629	2	2011-08-22	big_amount	0	after	Left	0.125	8	1	1:8	One/Cumulated	Cumulated	Cumulated	One	rewarded
Aeden	m	1	1	2	631	2	2011-08-22	big_amount	1	rewarded	Right	0.125	8	1	1:8	One/Cumulated	Cumulated	One	Cumulated	rewarded
Aeden	m	1	1	2	632	2	2011-08-22	big_amount	1	rewarded	Left	0.333333	6	2	2:6	Biggest Dot/Random	Biggest Dot	Biggest Dot	Random	rewarded
Aeden	m	1	1	2	633	2	2011-08-22	big_amount	1	rewarded	Right	0.142857	7	1	1:7	One/Cumulated	Cumulated	One	Cumulated	rewarded
Aeden	m	1	1	2	634	2	2011-08-22	big_amount	1	rewarded	Right	0.333333	6	2	2:6	Smallest Dot/Random	Random	Smallest Dot	Random	rewarded
Aeden	m	1	1	2	635	2	2011-08-22	big_amount	1	rewarded	Left	0.285714	7	2	2:7	Biggest Dot/Random	Random	Random	Biggest Dot	rewarded
Aeden	m	1	1	2	636	2	2011-08-22	big_amount	1	rewarded	Left	0.25	4	1	1:4	One/Cumulated	Cumulated	Cumulated	One	rewarded
Aeden	m	1	1	2	637	2	2011-08-22	big_amount	1	probe	Right	0.666667	6	4	4:6	Smallest Dot/Random	Smallest Dot	Random	Smallest Dot	unrewarded
Aeden	m	1	1	2	638	2	2011-08-22	big_amount	1	after	Right	0.2	5	1	1:5	One/Cumulated	Cumulated	One	Cumulated	rewarded
Aeden	m	1	1	2	639	2	2011-08-22	big_amount	1	rewarded	Left	0.25	4	1	1:4	One/Cumulated	Cumulated	Cumulated	One	rewarded
Aeden	m	1	1	2	640	2	2011-08-22	big_amount	1	rewarded	Right	0.142857	7	1	1:7	One/Cumulated	Cumulated	One	Cumulated	rewarded
Aeden	m	1	1	2	641	2	2011-08-22	big_amount	1	rewarded	Left	0.333333	6	2	2:6	Biggest Dot/Random	Biggest Dot	Biggest Dot	Random	rewarded
Aeden	m	1	1	2	642	2	2011-08-22	big_amount	1	probe	Left	0.5	2	1	1:2	One/Cumulated	Cumulated	Cumulated	One	unrewarded
Aeden	m	1	1	2	643	2	2011-08-22	big_amount	1	after	Right	0.375	8	3	3:8	Smallest Dot/Random	Random	Smallest Dot	Random	rewarded
Aeden	m	1	1	2	644	2	2011-08-22	big_amount	1	rewarded	Left	0.375	8	3	3:8	Biggest Dot/Random	Random	Random	Biggest Dot	rewarded
Aeden	m	1	1	2	645	2	2011-08-22	big_amount	1	rewarded	Left	0.375	8	3	3:8	Smallest Dot/Random	Smallest Dot	Smallest Dot	Random	rewarded
Aeden	m	1	1	2	646	2	2011-08-22	big_amount	1	probe	Right	0.5	6	3	3:6	Biggest Dot/Random	Biggest Dot	Random	Biggest Dot	unrewarded
Aeden	m	1	1	2	647	2	2011-08-22	big_amount	1	after	Left	0.166667	6	1	1:6	One/Cumulated	Cumulated	Cumulated	One	rewarded
Aeden	m	1	1	2	648	2	2011-08-22	big_amount	1	rewarded	Left	0.2	5	1	1:5	One/Cumulated	Cumulated	Cumulated	One	rewarded
Aeden	m	1	1	2	649	2	2011-08-22	big_amount	1	probe	Right	0.428571	7	3	3:7	Smallest Dot/Random	Random	Smallest Dot	Random	unrewarded
Aeden	m	1	1	2	650	2	2011-08-22	big_amount	1	after	Left	0.166667	6	1	1:6	One/Cumulated	Cumulated	Cumulated	One	rewarded
Aeden	m	1	1	2	651	2	2011-08-22	big_amount	1	rewarded	Right	0.125	8	1	1:8	One/Cumulated	Cumulated	One	Cumulated	rewarded
Aeden	m	1	1	2	652	2	2011-08-22	big_amount	1	probe	Right	0.5	2	1	1:2	One/Cumulated	Cumulated	One	Cumulated	unrewarded
Aeden	m	1	1	2	653	2	2011-08-22	big_amount	1	after	Left	0.2	5	1	1:5	One/Cumulated	Cumulated	Cumulated	One	rewarded
Aeden	m	1	1	2	654	2	2011-08-22	big_amount	1	probe	Left	0.666667	6	4	4:6	Biggest Dot/Random	Random	Random	Biggest Dot	unrewarded
Aeden	m	1	1	2	655	2	2011-08-22	big_amount	0	after	Right	0.25	8	2	2:8	Smallest Dot/Random	Smallest Dot	Random	Smallest Dot	rewarded
Aeden	m	1	1	2	659	2	2011-08-22	big_amount	0	rewarded	Right	0.25	8	2	2:8	Biggest Dot/Random	Biggest Dot	Random	Biggest Dot	rewarded
Aeden	m	1	1	2	663	2	2011-08-22	big_amount	1	rewarded	Right	0.142857	7	1	1:7	One/Cumulated	Cumulated	One	Cumulated	rewarded
Aeden	m	1	1	2	664	3	2011-08-22	big_amount	1	rewarded	Left	0.142857	7	1	1:7	One/Cumulated	Cumulated	Cumulated	One	rewarded
Aeden	m	1	1	2	665	3	2011-08-22	big_amount	1	rewarded	Left	0.333333	6	2	2:6	Smallest Dot/Random	Random	Random	Smallest Dot	rewarded
Aeden	m	1	1	2	666	3	2011-08-22	big_amount	1	rewarded	Left	0.125	8	1	1:8	One/Cumulated	Cumulated	Cumulated	One	rewarded
Aeden	m	1	1	2	667	3	2011-08-22	big_amount	1	probe	Right	0.5	6	3	3:6	Biggest Dot/Random	Random	Biggest Dot	Random	unrewarded
Aeden	m	1	1	2	668	3	2011-08-22	big_amount	1	after	Left	0.2	5	1	1:5	One/Cumulated	Cumulated	Cumulated	One	rewarded
Aeden	m	1	1	2	669	3	2011-08-22	big_amount	1	rewarded	Left	0.2	5	1	1:5	One/Cumulated	Cumulated	Cumulated	One	rewarded
Aeden	m	1	1	2	670	3	2011-08-22	big_amount	0	probe	Right	0.666667	6	4	4:6	Smallest Dot/Random	Smallest Dot	Random	Smallest Dot	unrewarded
Aeden	m	1	1	2	671	3	2011-08-22	big_amount	0	after	Right	0.25	4	1	1:4	One/Cumulated	Cumulated	One	Cumulated	rewarded
Aeden	m	1	1	2	673	3	2011-08-22	big_amount	1	probe	Right	0.428571	7	3	3:7	Biggest Dot/Random	Biggest Dot	Random	Biggest Dot	unrewarded
Aeden	m	1	1	2	674	3	2011-08-22	big_amount	1	after	Left	0.25	8	2	2:8	Smallest Dot/Random	Random	Random	Smallest Dot	rewarded
Aeden	m	1	1	2	675	3	2011-08-22	big_amount	1	probe	Left	0.5	6	3	3:6	Biggest Dot/Random	Random	Random	Biggest Dot	unrewarded
Aeden	m	1	1	2	676	3	2011-08-22	big_amount	1	after	Right	0.125	8	1	1:8	One/Cumulated	Cumulated	One	Cumulated	rewarded
Aeden	m	1	1	2	677	3	2011-08-22	big_amount	1	rewarded	Left	0.375	8	3	3:8	Smallest Dot/Random	Smallest Dot	Smallest Dot	Random	rewarded
Aeden	m	1	1	2	678	3	2011-08-22	big_amount	1	rewarded	Left	0.125	8	1	1:8	One/Cumulated	Cumulated	Cumulated	One	rewarded
Aeden	m	1	1	2	679	3	2011-08-22	big_amount	0	probe	Left	0.5	2	1	1:2	One/Cumulated	Cumulated	Cumulated	One	unrewarded
Aeden	m	1	1	2	680	3	2011-08-22	big_amount	1	after	Right	0.25	8	2	2:8	Biggest Dot/Random	Biggest Dot	Random	Biggest Dot	rewarded
Aeden	m	1	1	2	681	3	2011-08-22	big_amount	1	rewarded	Right	0.285714	7	2	2:7	Smallest Dot/Random	Random	Smallest Dot	Random	rewarded
Aeden	m	1	1	2	682	3	2011-08-22	big_amount	1	rewarded	Left	0.166667	6	1	1:6	One/Cumulated	Cumulated	Cumulated	One	rewarded
Aeden	m	1	1	2	683	3	2011-08-22	big_amount	1	rewarded	Right	0.285714	7	2	2:7	Biggest Dot/Random	Random	Biggest Dot	Random	rewarded
Aeden	m	1	1	2	684	3	2011-08-22	big_amount	1	rewarded	Left	0.333333	6	2	2:6	Smallest Dot/Random	Smallest Dot	Smallest Dot	Random	rewarded
Aeden	m	1	1	2	685	3	2011-08-22	big_amount	0	probe	Left	0.428571	7	3	3:7	Biggest Dot/Random	Biggest Dot	Biggest Dot	Random	unrewarded
Aeden	m	1	1	2	686	3	2011-08-22	big_amount	1	after	Right	0.375	8	3	3:8	Smallest Dot/Random	Random	Smallest Dot	Random	rewarded
Aeden	m	1	1	2	687	3	2011-08-22	big_amount	1	rewarded	Left	0.333333	6	2	2:6	Biggest Dot/Random	Random	Random	Biggest Dot	rewarded
Aeden	m	1	1	2	688	3	2011-08-22	big_amount	1	rewarded	Right	0.166667	6	1	1:6	One/Cumulated	Cumulated	One	Cumulated	rewarded
Aeden	m	1	1	2	689	3	2011-08-22	big_amount	1	rewarded	Right	0.25	8	2	2:8	Smallest Dot/Random	Smallest Dot	Random	Smallest Dot	rewarded
Aeden	m	1	1	2	690	3	2011-08-22	big_amount	1	probe	Left	0.666667	6	4	4:6	Biggest Dot/Random	Biggest Dot	Biggest Dot	Random	unrewarded
Aeden	m	1	1	2	691	3	2011-08-22	big_amount	1	after	Right	0.285714	7	2	2:7	Smallest Dot/Random	Random	Smallest Dot	Random	rewarded
Aeden	m	1	1	2	692	3	2011-08-22	big_amount	1	rewarded	Right	0.25	4	1	1:4	One/Cumulated	Cumulated	One	Cumulated	rewarded
Aeden	m	1	1	2	693	3	2011-08-22	big_amount	1	rewarded	Right	0.2	5	1	1:5	One/Cumulated	Cumulated	One	Cumulated	rewarded
Aeden	m	1	1	2	694	3	2011-08-22	big_amount	0	probe	Left	0.5	2	1	1:2	One/Cumulated	Cumulated	Cumulated	One	unrewarded
Aeden	m	1	1	2	695	3	2011-08-22	big_amount	1	after	Left	0.142857	7	1	1:7	One/Cumulated	Cumulated	Cumulated	One	rewarded
Aeden	m	1	1	2	696	3	2011-08-22	big_amount	1	rewarded	Left	0.142857	7	1	1:7	One/Cumulated	Cumulated	Cumulated	One	rewarded
Aeden	m	1	1	2	697	3	2011-08-22	big_amount	1	rewarded	Right	0.166667	6	1	1:6	One/Cumulated	Cumulated	One	Cumulated	rewarded
Aeden	m	1	1	2	698	3	2011-08-22	big_amount	1	rewarded	Right	0.375	8	3	3:8	Biggest Dot/Random	Random	Biggest Dot	Random	rewarded
Aeden	m	1	1	2	699	3	2011-08-22	big_amount	1	rewarded	Right	0.25	4	1	1:4	One/Cumulated	Cumulated	One	Cumulated	rewarded
Aeden	m	1	1	2	700	4	2011-08-29	big_amount	1	rewarded	Left	0.25	8	2	2:8	Smallest Dot/Random	Smallest Dot	Smallest Dot	Random	rewarded
Aeden	m	1	1	2	701	4	2011-08-29	big_amount	0	rewarded	Right	0.375	8	3	3:8	Biggest Dot/Random	Biggest Dot	Random	Biggest Dot	rewarded
Aeden	m	1	1	2	703	4	2011-08-29	big_amount	1	rewarded	Left	0.285714	7	2	2:7	Smallest Dot/Random	Random	Random	Smallest Dot	rewarded
Aeden	m	1	1	2	704	4	2011-08-29	big_amount	1	rewarded	Right	0.333333	6	2	2:6	Biggest Dot/Random	Random	Biggest Dot	Random	rewarded
Aeden	m	1	1	2	705	4	2011-08-29	big_amount	1	rewarded	Left	0.166667	6	1	1:6	One/Cumulated	Cumulated	Cumulated	One	rewarded
Aeden	m	1	1	2	706	4	2011-08-29	big_amount	1	rewarded	Right	0.25	4	1	1:4	One/Cumulated	Cumulated	One	Cumulated	rewarded
Aeden	m	1	1	2	707	4	2011-08-29	big_amount	1	rewarded	Left	0.25	8	2	2:8	Smallest Dot/Random	Smallest Dot	Smallest Dot	Random	rewarded
Aeden	m	1	1	2	708	4	2011-08-29	big_amount	1	probe	Left	0.428571	7	3	3:7	Biggest Dot/Random	Biggest Dot	Biggest Dot	Random	unrewarded
Aeden	m	1	1	2	709	4	2011-08-29	big_amount	1	after	Right	0.142857	7	1	1:7	One/Cumulated	Cumulated	One	Cumulated	rewarded
Aeden	m	1	1	2	710	4	2011-08-29	big_amount	1	probe	Left	0.428571	7	3	3:7	Smallest Dot/Random	Random	Random	Smallest Dot	unrewarded
Aeden	m	1	1	2	711	4	2011-08-29	big_amount	1	after	Left	0.333333	6	2	2:6	Biggest Dot/Random	Random	Random	Biggest Dot	rewarded
Aeden	m	1	1	2	712	4	2011-08-29	big_amount	1	rewarded	Left	0.125	8	1	1:8	One/Cumulated	Cumulated	Cumulated	One	rewarded
Aeden	m	1	1	2	713	4	2011-08-29	big_amount	1	probe	Right	0.5	6	3	3:6	Smallest Dot/Random	Smallest Dot	Random	Smallest Dot	unrewarded
Aeden	m	1	1	2	714	4	2011-08-29	big_amount	1	after	Right	0.285714	7	2	2:7	Biggest Dot/Random	Biggest Dot	Random	Biggest Dot	rewarded
Aeden	m	1	1	2	715	4	2011-08-29	big_amount	1	rewarded	Left	0.2	5	1	1:5	One/Cumulated	Cumulated	Cumulated	One	rewarded
Aeden	m	1	1	2	716	4	2011-08-29	big_amount	1	rewarded	Right	0.25	8	2	2:8	Smallest Dot/Random	Random	Smallest Dot	Random	rewarded
Aeden	m	1	1	2	717	4	2011-08-29	big_amount	0	probe	Left	0.666667	6	4	4:6	Biggest Dot/Random	Random	Random	Biggest Dot	unrewarded
Aeden	m	1	1	2	718	4	2011-08-29	big_amount	1	after	Left	0.333333	6	2	2:6	Smallest Dot/Random	Smallest Dot	Smallest Dot	Random	rewarded
Aeden	m	1	1	2	719	4	2011-08-29	big_amount	1	rewarded	Right	0.285714	7	2	2:7	Biggest Dot/Random	Biggest Dot	Random	Biggest Dot	rewarded
Aeden	m	1	1	2	720	4	2011-08-29	big_amount	0	rewarded	Left	0.25	4	1	1:4	One/Cumulated	Cumulated	Cumulated	One	rewarded
Aeden	m	1	1	2	722	4	2011-08-29	big_amount	1	rewarded	Right	0.142857	7	1	1:7	One/Cumulated	Cumulated	One	Cumulated	rewarded
Aeden	m	1	1	2	723	4	2011-08-29	big_amount	1	rewarded	Right	0.2	5	1	1:5	One/Cumulated	Cumulated	One	Cumulated	rewarded
Aeden	m	1	1	2	724	4	2011-08-29	big_amount	1	probe	Left	0.5	6	3	3:6	Smallest Dot/Random	Random	Random	Smallest Dot	unrewarded
Aeden	m	1	1	2	725	4	2011-08-29	big_amount	0	after	Left	0.166667	6	1	1:6	One/Cumulated	Cumulated	Cumulated	One	rewarded
Aeden	m	1	1	2	727	4	2011-08-29	big_amount	1	rewarded	Left	0.166667	6	1	1:6	One/Cumulated	Cumulated	Cumulated	One	rewarded
Aeden	m	1	1	2	728	4	2011-08-29	big_amount	1	rewarded	Right	0.25	4	1	1:4	One/Cumulated	Cumulated	One	Cumulated	rewarded
Aeden	m	1	1	2	729	4	2011-08-29	big_amount	1	rewarded	Right	0.2	5	1	1:5	One/Cumulated	Cumulated	One	Cumulated	rewarded
Aeden	m	1	1	2	730	4	2011-08-29	big_amount	1	probe	Right	0.5	2	1	1:2	One/Cumulated	Cumulated	One	Cumulated	unrewarded
Aeden	m	1	1	2	731	4	2011-08-29	big_amount	1	after	Left	0.375	8	3	3:8	Biggest Dot/Random	Random	Random	Biggest Dot	rewarded
Aeden	m	1	1	2	732	4	2011-08-29	big_amount	1	probe	Right	0.666667	6	4	4:6	Smallest Dot/Random	Smallest Dot	Random	Smallest Dot	unrewarded
Aeden	m	1	1	2	733	4	2011-08-29	big_amount	1	after	Left	0.375	8	3	3:8	Biggest Dot/Random	Biggest Dot	Biggest Dot	Random	rewarded
Aeden	m	1	1	2	734	4	2011-08-29	big_amount	1	probe	Right	0.5	2	1	1:2	One/Cumulated	Cumulated	One	Cumulated	unrewarded
Aeden	m	1	1	2	735	4	2011-08-29	big_amount	1	after	Right	0.125	8	1	1:8	One/Cumulated	Cumulated	One	Cumulated	rewarded
Aeden	m	1	1	2	736	4	2011-08-29	big_amount	1	rewarded	Left	0.125	8	1	1:8	One/Cumulated	Cumulated	Cumulated	One	rewarded
Aeden	m	1	1	2	737	4	2011-08-29	big_amount	1	rewarded	Right	0.142857	7	1	1:7	One/Cumulated	Cumulated	One	Cumulated	rewarded
Aeden	m	1	1	3	738	1	2011-08-29	big_amount	1	rewarded	Left	0.375	8	3	3:8	Smallest Dot/Random	Smallest Dot	Smallest Dot	Random	rewarded
Aeden	m	1	1	3	739	1	2011-08-29	big_amount	1	rewarded	Left	0.166667	6	1	1:6	One/Cumulated	Cumulated	Cumulated	One	rewarded
Aeden	m	1	1	3	740	1	2011-08-29	big_amount	1	rewarded	Left	0.333333	6	2	2:6	Biggest Dot/Random	Biggest Dot	Biggest Dot	Random	rewarded
Aeden	m	1	1	3	741	1	2011-08-29	big_amount	1	rewarded	Right	0.142857	7	1	1:7	One/Cumulated	Cumulated	One	Cumulated	rewarded
Aeden	m	1	1	3	742	1	2011-08-29	big_amount	1	probe	Right	0.6	5	3	3:5	Smallest Dot/Random	Random	Smallest Dot	Random	unrewarded
Aeden	m	1	1	3	743	1	2011-08-29	big_amount	1	after	Right	0.333333	6	2	2:6	Biggest Dot/Random	Random	Biggest Dot	Random	rewarded
Aeden	m	1	1	3	744	1	2011-08-29	big_amount	1	rewarded	Left	0.25	4	1	1:4	One/Cumulated	Cumulated	Cumulated	One	rewarded
Aeden	m	1	1	3	745	1	2011-08-29	big_amount	1	rewarded	Left	0.2	5	1	1:5	One/Cumulated	Cumulated	Cumulated	One	rewarded
Aeden	m	1	1	3	746	1	2011-08-29	big_amount	1	rewarded	Left	0.285714	7	2	2:7	Smallest Dot/Random	Smallest Dot	Smallest Dot	Random	rewarded
Aeden	m	1	1	3	747	1	2011-08-29	big_amount	1	probe	Right	0.5	4	2	2:4	Biggest Dot/Random	Biggest Dot	Random	Biggest Dot	unrewarded
Aeden	m	1	1	3	748	1	2011-08-29	big_amount	1	after	Right	0.125	8	1	1:8	One/Cumulated	Cumulated	One	Cumulated	rewarded
Aeden	m	1	1	3	749	1	2011-08-29	big_amount	1	probe	Right	0.5	4	2	2:4	Smallest Dot/Random	Random	Smallest Dot	Random	unrewarded
Aeden	m	1	1	3	750	1	2011-08-29	big_amount	1	after	Left	0.2	5	1	1:5	One/Cumulated	Cumulated	Cumulated	One	rewarded
Aeden	m	1	1	3	751	1	2011-08-29	big_amount	1	rewarded	Left	0.166667	6	1	1:6	One/Cumulated	Cumulated	Cumulated	One	rewarded
Aeden	m	1	1	3	752	1	2011-08-29	big_amount	1	rewarded	Right	0.125	8	1	1:8	One/Cumulated	Cumulated	One	Cumulated	rewarded
Aeden	m	1	1	3	753	1	2011-08-29	big_amount	1	rewarded	Left	0.25	8	2	2:8	Biggest Dot/Random	Random	Random	Biggest Dot	rewarded
Aeden	m	1	1	3	754	1	2011-08-29	big_amount	1	rewarded	Right	0.333333	6	2	2:6	Smallest Dot/Random	Smallest Dot	Random	Smallest Dot	rewarded
Aeden	m	1	1	3	755	1	2011-08-29	big_amount	1	rewarded	Left	0.142857	7	1	1:7	One/Cumulated	Cumulated	Cumulated	One	rewarded
Aeden	m	1	1	3	756	1	2011-08-29	big_amount	1	probe	Right	0.6	5	3	3:5	Biggest Dot/Random	Biggest Dot	Random	Biggest Dot	unrewarded
Aeden	m	1	1	3	757	1	2011-08-29	big_amount	1	after	Right	0.166667	6	1	1:6	One/Cumulated	Cumulated	One	Cumulated	rewarded
Aeden	m	1	1	3	758	1	2011-08-29	big_amount	1	rewarded	Right	0.25	4	1	1:4	One/Cumulated	Cumulated	One	Cumulated	rewarded
Aeden	m	1	1	3	759	1	2011-08-29	big_amount	1	rewarded	Left	0.285714	7	2	2:7	Smallest Dot/Random	Random	Random	Smallest Dot	rewarded
Aeden	m	1	1	3	760	1	2011-08-29	big_amount	1	rewarded	Right	0.25	4	1	1:4	One/Cumulated	Cumulated	One	Cumulated	rewarded
Aeden	m	1	1	3	761	1	2011-08-29	big_amount	0	probe	Left	0.714286	7	5	5:7	Biggest Dot/Random	Random	Random	Biggest Dot	unrewarded
Aeden	m	1	1	3	762	1	2011-08-29	big_amount	1	after	Right	0.125	8	1	1:8	One/Cumulated	Cumulated	One	Cumulated	rewarded
Aeden	m	1	1	3	763	1	2011-08-29	big_amount	1	rewarded	Left	0.285714	7	2	2:7	Smallest Dot/Random	Smallest Dot	Smallest Dot	Random	rewarded
Aeden	m	1	1	3	764	1	2011-08-29	big_amount	0	probe	Left	0.714286	7	5	5:7	Biggest Dot/Random	Biggest Dot	Biggest Dot	Random	unrewarded
Aeden	m	1	1	3	765	1	2011-08-29	big_amount	1	after	Left	0.25	8	2	2:8	Smallest Dot/Random	Random	Random	Smallest Dot	rewarded
Aeden	m	1	1	3	766	1	2011-08-29	big_amount	1	rewarded	Right	0.2	5	1	1:5	One/Cumulated	Cumulated	One	Cumulated	rewarded
Aeden	m	1	1	3	767	1	2011-08-29	big_amount	1	rewarded	Left	0.142857	7	1	1:7	One/Cumulated	Cumulated	Cumulated	One	rewarded
Aeden	m	1	1	3	768	1	2011-08-29	big_amount	1	rewarded	Right	0.25	8	2	2:8	Biggest Dot/Random	Random	Biggest Dot	Random	rewarded
Aeden	m	1	1	3	769	1	2011-08-29	big_amount	1	rewarded	Right	0.375	8	3	3:8	Smallest Dot/Random	Smallest Dot	Random	Smallest Dot	rewarded
Aeden	m	1	1	3	770	1	2011-08-29	big_amount	1	rewarded	Left	0.375	8	3	3:8	Biggest Dot/Random	Biggest Dot	Biggest Dot	Random	rewarded
Aeden	m	1	1	3	771	2	2011-08-29	big_amount	1	rewarded	Left	0.25	8	2	2:8	Smallest Dot/Random	Smallest Dot	Smallest Dot	Random	rewarded
Aeden	m	1	1	3	772	2	2011-08-29	big_amount	0	rewarded	Left	0.285714	7	2	2:7	Biggest Dot/Random	Biggest Dot	Biggest Dot	Random	rewarded
Aeden	m	1	1	3	774	2	2011-08-29	big_amount	1	rewarded	Right	0.333333	6	2	2:6	Smallest Dot/Random	Random	Smallest Dot	Random	rewarded
Aeden	m	1	1	3	775	2	2011-08-29	big_amount	0	probe	Right	0.714286	7	5	5:7	Biggest Dot/Random	Random	Biggest Dot	Random	unrewarded
Aeden	m	1	1	3	776	2	2011-08-29	big_amount	1	after	Right	0.25	4	1	1:4	One/Cumulated	Cumulated	One	Cumulated	rewarded
Aeden	m	1	1	3	777	2	2011-08-29	big_amount	1	probe	Left	0.6	5	3	3:5	Smallest Dot/Random	Smallest Dot	Smallest Dot	Random	unrewarded
Aeden	m	1	1	3	778	2	2011-08-29	big_amount	0	after	Right	0.25	8	2	2:8	Biggest Dot/Random	Biggest Dot	Random	Biggest Dot	rewarded
Aeden	m	1	1	3	781	2	2011-08-29	big_amount	1	rewarded	Right	0.333333	6	2	2:6	Smallest Dot/Random	Random	Smallest Dot	Random	rewarded
Aeden	m	1	1	3	782	2	2011-08-29	big_amount	1	probe	Left	0.714286	7	5	5:7	Biggest Dot/Random	Random	Random	Biggest Dot	unrewarded
Aeden	m	1	1	3	783	2	2011-08-29	big_amount	0	after	Right	0.25	4	1	1:4	One/Cumulated	Cumulated	One	Cumulated	rewarded
Aeden	m	1	1	3	785	2	2011-08-29	big_amount	1	rewarded	Left	0.25	4	1	1:4	One/Cumulated	Cumulated	Cumulated	One	rewarded
Aeden	m	1	1	3	786	2	2011-08-29	big_amount	1	rewarded	Right	0.375	8	3	3:8	Smallest Dot/Random	Smallest Dot	Random	Smallest Dot	rewarded
Aeden	m	1	1	3	787	2	2011-08-29	big_amount	1	rewarded	Left	0.2	5	1	1:5	One/Cumulated	Cumulated	Cumulated	One	rewarded
Aeden	m	1	1	3	788	2	2011-08-29	big_amount	1	rewarded	Right	0.166667	6	1	1:6	One/Cumulated	Cumulated	One	Cumulated	rewarded
Aeden	m	1	1	3	789	2	2011-08-29	big_amount	1	rewarded	Right	0.25	8	2	2:8	Biggest Dot/Random	Biggest Dot	Random	Biggest Dot	rewarded
Aeden	m	1	1	3	790	2	2011-08-29	big_amount	1	probe	Right	0.6	5	3	3:5	Smallest Dot/Random	Random	Smallest Dot	Random	unrewarded
Aeden	m	1	1	3	791	2	2011-08-29	big_amount	1	after	Left	0.125	8	1	1:8	One/Cumulated	Cumulated	Cumulated	One	rewarded
Aeden	m	1	1	3	792	2	2011-08-29	big_amount	1	rewarded	Left	0.375	8	3	3:8	Biggest Dot/Random	Random	Random	Biggest Dot	rewarded
Aeden	m	1	1	3	793	2	2011-08-29	big_amount	1	rewarded	Right	0.285714	7	2	2:7	Smallest Dot/Random	Smallest Dot	Random	Smallest Dot	rewarded
Aeden	m	1	1	3	794	2	2011-08-29	big_amount	1	rewarded	Left	0.142857	7	1	1:7	One/Cumulated	Cumulated	Cumulated	One	rewarded
Aeden	m	1	1	3	795	2	2011-08-29	big_amount	1	rewarded	Right	0.2	5	1	1:5	One/Cumulated	Cumulated	One	Cumulated	rewarded
Aeden	m	1	1	3	796	2	2011-08-29	big_amount	1	rewarded	Left	0.166667	6	1	1:6	One/Cumulated	Cumulated	Cumulated	One	rewarded
Aeden	m	1	1	3	797	2	2011-08-29	big_amount	1	probe	Right	0.5	4	2	2:4	Biggest Dot/Random	Biggest Dot	Random	Biggest Dot	unrewarded
Aeden	m	1	1	3	798	2	2011-08-29	big_amount	1	after	Left	0.166667	6	1	1:6	One/Cumulated	Cumulated	Cumulated	One	rewarded
Aeden	m	1	1	3	799	2	2011-08-29	big_amount	1	rewarded	Left	0.285714	7	2	2:7	Smallest Dot/Random	Random	Random	Smallest Dot	rewarded
Aeden	m	1	1	3	800	2	2011-08-29	big_amount	1	rewarded	Left	0.333333	6	2	2:6	Biggest Dot/Random	Random	Random	Biggest Dot	rewarded
Aeden	m	1	1	3	801	2	2011-08-29	big_amount	1	rewarded	Right	0.125	8	1	1:8	One/Cumulated	Cumulated	One	Cumulated	rewarded
Aeden	m	1	1	3	802	2	2011-08-29	big_amount	1	rewarded	Left	0.375	8	3	3:8	Smallest Dot/Random	Smallest Dot	Smallest Dot	Random	rewarded
Aeden	m	1	1	3	803	2	2011-08-29	big_amount	0	probe	Left	0.5	4	2	2:4	Biggest Dot/Random	Biggest Dot	Biggest Dot	Random	unrewarded
Aeden	m	1	1	3	804	2	2011-08-29	big_amount	0	after	Right	0.2	5	1	1:5	One/Cumulated	Cumulated	One	Cumulated	rewarded
Aeden	m	1	1	3	806	2	2011-08-29	big_amount	1	rewarded	Left	0.125	8	1	1:8	One/Cumulated	Cumulated	Cumulated	One	rewarded
Aeden	m	1	1	3	807	2	2011-08-29	big_amount	1	rewarded	Left	0.142857	7	1	1:7	One/Cumulated	Cumulated	Cumulated	One	rewarded
Aeden	m	1	1	3	808	2	2011-08-29	big_amount	1	rewarded	Right	0.142857	7	1	1:7	One/Cumulated	Cumulated	One	Cumulated	rewarded
Aeden	m	1	1	3	809	3	2011-08-29	big_amount	1	rewarded	Left	0.333333	6	2	2:6	Smallest Dot/Random	Smallest Dot	Smallest Dot	Random	rewarded
Aeden	m	1	1	3	810	3	2011-08-29	big_amount	0	rewarded	Right	0.285714	7	2	2:7	Biggest Dot/Random	Biggest Dot	Random	Biggest Dot	rewarded
Aeden	m	1	1	3	813	3	2011-08-29	big_amount	1	rewarded	Left	0.333333	6	2	2:6	Smallest Dot/Random	Random	Random	Smallest Dot	rewarded
Aeden	m	1	1	3	814	3	2011-08-29	big_amount	1	rewarded	Left	0.2	5	1	1:5	One/Cumulated	Cumulated	Cumulated	One	rewarded
Aeden	m	1	1	3	815	3	2011-08-29	big_amount	1	rewarded	Right	0.25	8	2	2:8	Biggest Dot/Random	Random	Biggest Dot	Random	rewarded
Aeden	m	1	1	3	816	3	2011-08-29	big_amount	0	probe	Right	0.6	5	3	3:5	Smallest Dot/Random	Smallest Dot	Random	Smallest Dot	unrewarded
Aeden	m	1	1	3	817	3	2011-08-29	big_amount	1	after	Left	0.125	8	1	1:8	One/Cumulated	Cumulated	Cumulated	One	rewarded
Aeden	m	1	1	3	818	3	2011-08-29	big_amount	1	rewarded	Left	0.2	5	1	1:5	One/Cumulated	Cumulated	Cumulated	One	rewarded
Aeden	m	1	1	3	819	3	2011-08-29	big_amount	1	probe	Right	0.5	4	2	2:4	Biggest Dot/Random	Biggest Dot	Random	Biggest Dot	unrewarded
Aeden	m	1	1	3	820	3	2011-08-29	big_amount	1	after	Left	0.125	8	1	1:8	One/Cumulated	Cumulated	Cumulated	One	rewarded
Aeden	m	1	1	3	821	3	2011-08-29	big_amount	1	rewarded	Right	0.25	8	2	2:8	Smallest Dot/Random	Random	Smallest Dot	Random	rewarded
Aeden	m	1	1	3	822	3	2011-08-29	big_amount	1	rewarded	Left	0.333333	6	2	2:6	Biggest Dot/Random	Random	Random	Biggest Dot	rewarded
Aeden	m	1	1	3	823	3	2011-08-29	big_amount	1	probe	Right	0.6	5	3	3:5	Smallest Dot/Random	Smallest Dot	Random	Smallest Dot	unrewarded
Aeden	m	1	1	3	824	3	2011-08-29	big_amount	1	after	Left	0.2	5	1	1:5	One/Cumulated	Cumulated	Cumulated	One	rewarded
Aeden	m	1	1	3	825	3	2011-08-29	big_amount	1	rewarded	Right	0.166667	6	1	1:6	One/Cumulated	Cumulated	One	Cumulated	rewarded
Aeden	m	1	1	3	826	3	2011-08-29	big_amount	1	rewarded	Right	0.142857	7	1	1:7	One/Cumulated	Cumulated	One	Cumulated	rewarded
Aeden	m	1	1	3	827	3	2011-08-29	big_amount	1	rewarded	Right	0.25	4	1	1:4	One/Cumulated	Cumulated	One	Cumulated	rewarded
Aeden	m	1	1	3	828	3	2011-08-29	big_amount	0	probe	Left	0.5	4	2	2:4	Biggest Dot/Random	Biggest Dot	Biggest Dot	Random	unrewarded
Aeden	m	1	1	3	829	3	2011-08-29	big_amount	0	after	Right	0.375	8	3	3:8	Smallest Dot/Random	Random	Smallest Dot	Random	rewarded
Aeden	m	1	1	3	831	3	2011-08-29	big_amount	1	rewarded	Right	0.375	8	3	3:8	Biggest Dot/Random	Random	Biggest Dot	Random	rewarded
Aeden	m	1	1	3	832	3	2011-08-29	big_amount	1	rewarded	Left	0.166667	6	1	1:6	One/Cumulated	Cumulated	Cumulated	One	rewarded
Aeden	m	1	1	3	833	3	2011-08-29	big_amount	1	rewarded	Left	0.285714	7	2	2:7	Smallest Dot/Random	Smallest Dot	Smallest Dot	Random	rewarded
Aeden	m	1	1	3	834	3	2011-08-29	big_amount	1	probe	Right	0.714286	7	5	5:7	Biggest Dot/Random	Biggest Dot	Random	Biggest Dot	unrewarded
Aeden	m	1	1	3	835	3	2011-08-29	big_amount	1	after	Left	0.125	8	1	1:8	One/Cumulated	Cumulated	Cumulated	One	rewarded
Aeden	m	1	1	3	836	3	2011-08-29	big_amount	1	rewarded	Left	0.142857	7	1	1:7	One/Cumulated	Cumulated	Cumulated	One	rewarded
Aeden	m	1	1	3	837	3	2011-08-29	big_amount	1	probe	Left	0.714286	7	5	5:7	Smallest Dot/Random	Random	Random	Smallest Dot	unrewarded
Aeden	m	1	1	3	838	3	2011-08-29	big_amount	1	after	Right	0.375	8	3	3:8	Biggest Dot/Random	Random	Biggest Dot	Random	rewarded
Aeden	m	1	1	3	839	3	2011-08-29	big_amount	1	rewarded	Right	0.25	4	1	1:4	One/Cumulated	Cumulated	One	Cumulated	rewarded
Aeden	m	1	1	3	840	3	2011-08-29	big_amount	1	rewarded	Left	0.142857	7	1	1:7	One/Cumulated	Cumulated	Cumulated	One	rewarded
Aeden	m	1	1	3	841	3	2011-08-29	big_amount	0	rewarded	Left	0.25	8	2	2:8	Smallest Dot/Random	Smallest Dot	Smallest Dot	Random	rewarded
Aeden	m	1	1	3	843	3	2011-08-29	big_amount	1	rewarded	Left	0.285714	7	2	2:7	Biggest Dot/Random	Biggest Dot	Biggest Dot	Random	rewarded
Aeden	m	1	1	3	844	3	2011-08-29	big_amount	1	rewarded	Right	0.25	4	1	1:4	One/Cumulated	Cumulated	One	Cumulated	rewarded
Aeden	m	1	1	3	845	3	2011-08-29	big_amount	1	rewarded	Right	0.166667	6	1	1:6	One/Cumulated	Cumulated	One	Cumulated	rewarded
Aeden	m	1	1	3	846	4	2011-09-05	big_amount	1	rewarded	Left	0.25	4	1	1:4	One/Cumulated	Cumulated	Cumulated	One	rewarded
Aeden	m	1	1	3	847	4	2011-09-05	big_amount	1	rewarded	Left	0.142857	7	1	1:7	One/Cumulated	Cumulated	Cumulated	One	rewarded
Aeden	m	1	1	3	848	4	2011-09-05	big_amount	1	rewarded	Left	0.25	8	2	2:8	Biggest Dot/Random	Biggest Dot	Biggest Dot	Random	rewarded
Aeden	m	1	1	3	849	4	2011-09-05	big_amount	1	probe	Right	0.5	4	2	2:4	Smallest Dot/Random	Random	Smallest Dot	Random	unrewarded
Aeden	m	1	1	3	850	4	2011-09-05	big_amount	1	after	Right	0.166667	6	1	1:6	One/Cumulated	Cumulated	One	Cumulated	rewarded
Aeden	m	1	1	3	851	4	2011-09-05	big_amount	1	rewarded	Left	0.2	5	1	1:5	One/Cumulated	Cumulated	Cumulated	One	rewarded
Aeden	m	1	1	3	852	4	2011-09-05	big_amount	1	rewarded	Right	0.25	8	2	2:8	Biggest Dot/Random	Random	Biggest Dot	Random	rewarded
Aeden	m	1	1	3	853	4	2011-09-05	big_amount	1	rewarded	Left	0.333333	6	2	2:6	Smallest Dot/Random	Smallest Dot	Smallest Dot	Random	rewarded
Aeden	m	1	1	3	854	4	2011-09-05	big_amount	0	rewarded	Left	0.166667	6	1	1:6	One/Cumulated	Cumulated	Cumulated	One	rewarded
Aeden	m	1	1	3	856	4	2011-09-05	big_amount	0	rewarded	Left	0.375	8	3	3:8	Biggest Dot/Random	Biggest Dot	Biggest Dot	Random	rewarded
Aeden	m	1	1	3	858	4	2011-09-05	big_amount	1	rewarded	Right	0.142857	7	1	1:7	One/Cumulated	Cumulated	One	Cumulated	rewarded
Aeden	m	1	1	3	859	4	2011-09-05	big_amount	1	rewarded	Right	0.142857	7	1	1:7	One/Cumulated	Cumulated	One	Cumulated	rewarded
Aeden	m	1	1	3	860	4	2011-09-05	big_amount	1	rewarded	Right	0.285714	7	2	2:7	Smallest Dot/Random	Random	Smallest Dot	Random	rewarded
Aeden	m	1	1	3	861	4	2011-09-05	big_amount	0	probe	Right	0.714286	7	5	5:7	Biggest Dot/Random	Random	Biggest Dot	Random	unrewarded
Aeden	m	1	1	3	862	4	2011-09-05	big_amount	1	after	Left	0.25	8	2	2:8	Smallest Dot/Random	Smallest Dot	Smallest Dot	Random	rewarded
Aeden	m	1	1	3	863	4	2011-09-05	big_amount	1	rewarded	Right	0.25	4	1	1:4	One/Cumulated	Cumulated	One	Cumulated	rewarded
Aeden	m	1	1	3	864	4	2011-09-05	big_amount	1	rewarded	Left	0.2	5	1	1:5	One/Cumulated	Cumulated	Cumulated	One	rewarded
Aeden	m	1	1	3	865	4	2011-09-05	big_amount	1	rewarded	Right	0.125	8	1	1:8	One/Cumulated	Cumulated	One	Cumulated	rewarded
Aeden	m	1	1	3	866	4	2011-09-05	big_amount	0	probe	Right	0.5	4	2	2:4	Biggest Dot/Random	Biggest Dot	Random	Biggest Dot	unrewarded
Aeden	m	1	1	3	867	4	2011-09-05	big_amount	1	after	Left	0.2	5	1	1:5	One/Cumulated	Cumulated	Cumulated	One	rewarded
Aeden	m	1	1	3	868	4	2011-09-05	big_amount	1	rewarded	Left	0.125	8	1	1:8	One/Cumulated	Cumulated	Cumulated	One	rewarded
Aeden	m	1	1	3	869	4	2011-09-05	big_amount	1	rewarded	Right	0.375	8	3	3:8	Smallest Dot/Random	Random	Smallest Dot	Random	rewarded
Aeden	m	1	1	3	870	4	2011-09-05	big_amount	0	probe	Left	0.6	5	3	3:5	Biggest Dot/Random	Random	Random	Biggest Dot	unrewarded
Aeden	m	1	1	3	871	4	2011-09-05	big_amount	0	after	Right	0.25	4	1	1:4	One/Cumulated	Cumulated	One	Cumulated	rewarded
Aeden	m	1	1	3	873	4	2011-09-05	big_amount	1	rewarded	Left	0.125	8	1	1:8	One/Cumulated	Cumulated	Cumulated	One	rewarded
Aeden	m	1	1	3	874	4	2011-09-05	big_amount	1	probe	Right	0.6	5	3	3:5	Smallest Dot/Random	Smallest Dot	Random	Smallest Dot	unrewarded
Aeden	m	1	1	3	875	4	2011-09-05	big_amount	1	after	Right	0.285714	7	2	2:7	Biggest Dot/Random	Biggest Dot	Random	Biggest Dot	rewarded
Aeden	m	1	1	3	876	4	2011-09-05	big_amount	1	probe	Right	0.714286	7	5	5:7	Smallest Dot/Random	Random	Smallest Dot	Random	unrewarded
Aeden	m	1	1	3	877	4	2011-09-05	big_amount	1	after	Left	0.375	8	3	3:8	Biggest Dot/Random	Random	Random	Biggest Dot	rewarded
Aeden	m	1	1	3	878	4	2011-09-05	big_amount	1	rewarded	Left	0.333333	6	2	2:6	Smallest Dot/Random	Smallest Dot	Smallest Dot	Random	rewarded
Aeden	m	1	1	3	879	4	2011-09-05	big_amount	1	rewarded	Right	0.333333	6	2	2:6	Biggest Dot/Random	Biggest Dot	Random	Biggest Dot	rewarded
Aeden	m	1	1	3	880	4	2011-09-05	big_amount	1	rewarded	Left	0.166667	6	1	1:6	One/Cumulated	Cumulated	Cumulated	One	rewarded
Aeden	m	1	1	3	881	4	2011-09-05	big_amount	1	rewarded	Left	0.285714	7	2	2:7	Smallest Dot/Random	Random	Random	Smallest Dot	rewarded
Aeden	m	1	1	4	882	1	2011-09-05	big_amount	1	rewarded	Right	0.285714	7	2	2:7	Smallest Dot/Random	Smallest Dot	Random	Smallest Dot	rewarded
Aeden	m	1	1	4	883	1	2011-09-05	big_amount	1	rewarded	Left	0.125	8	1	1:8	One/Cumulated	Cumulated	Cumulated	One	rewarded
Aeden	m	1	1	4	884	1	2011-09-05	big_amount	1	rewarded	Right	0.333333	6	2	2:6	Biggest Dot/Random	Biggest Dot	Random	Biggest Dot	rewarded
Aeden	m	1	1	4	885	1	2011-09-05	big_amount	1	probe	Right	0.666667	3	2	2:3	Smallest Dot/Random	Random	Smallest Dot	Random	unrewarded
Aeden	m	1	1	4	886	1	2011-09-05	big_amount	1	after	Left	0.25	4	1	1:4	One/Cumulated	Cumulated	Cumulated	One	rewarded
Aeden	m	1	1	4	887	1	2011-09-05	big_amount	1	rewarded	Right	0.333333	6	2	2:6	Biggest Dot/Random	Random	Biggest Dot	Random	rewarded
Aeden	m	1	1	4	888	1	2011-09-05	big_amount	1	rewarded	Right	0.375	8	3	3:8	Smallest Dot/Random	Smallest Dot	Random	Smallest Dot	rewarded
Aeden	m	1	1	4	889	1	2011-09-05	big_amount	1	rewarded	Left	0.25	8	2	2:8	Biggest Dot/Random	Biggest Dot	Biggest Dot	Random	rewarded
Aeden	m	1	1	4	890	1	2011-09-05	big_amount	1	probe	Right	0.571429	7	4	4:7	Smallest Dot/Random	Random	Smallest Dot	Random	unrewarded
Aeden	m	1	1	4	891	1	2011-09-05	big_amount	1	after	Left	0.25	4	1	1:4	One/Cumulated	Cumulated	Cumulated	One	rewarded
Aeden	m	1	1	4	892	1	2011-09-05	big_amount	1	rewarded	Left	0.142857	7	1	1:7	One/Cumulated	Cumulated	Cumulated	One	rewarded
Aeden	m	1	1	4	893	1	2011-09-05	big_amount	1	rewarded	Right	0.2	5	1	1:5	One/Cumulated	Cumulated	One	Cumulated	rewarded
Aeden	m	1	1	4	894	1	2011-09-05	big_amount	1	rewarded	Left	0.285714	7	2	2:7	Biggest Dot/Random	Random	Random	Biggest Dot	rewarded
Aeden	m	1	1	4	895	1	2011-09-05	big_amount	1	rewarded	Left	0.333333	6	2	2:6	Smallest Dot/Random	Smallest Dot	Smallest Dot	Random	rewarded
Aeden	m	1	1	4	896	1	2011-09-05	big_amount	1	probe	Right	0.833333	6	5	5:6	Biggest Dot/Random	Biggest Dot	Random	Biggest Dot	unrewarded
Aeden	m	1	1	4	897	1	2011-09-05	big_amount	0	after	Left	0.2	5	1	1:5	One/Cumulated	Cumulated	Cumulated	One	rewarded
Aeden	m	1	1	4	900	1	2011-09-05	big_amount	1	rewarded	Left	0.285714	7	2	2:7	Smallest Dot/Random	Random	Random	Smallest Dot	rewarded
Aeden	m	1	1	4	901	1	2011-09-05	big_amount	1	probe	Right	0.833333	6	5	5:6	Biggest Dot/Random	Random	Biggest Dot	Random	unrewarded
Aeden	m	1	1	4	902	1	2011-09-05	big_amount	1	after	Right	0.142857	7	1	1:7	One/Cumulated	Cumulated	One	Cumulated	rewarded
Aeden	m	1	1	4	903	1	2011-09-05	big_amount	0	rewarded	Left	0.25	8	2	2:8	Smallest Dot/Random	Smallest Dot	Smallest Dot	Random	rewarded
Aeden	m	1	1	4	905	1	2011-09-05	big_amount	1	rewarded	Left	0.142857	7	1	1:7	One/Cumulated	Cumulated	Cumulated	One	rewarded
Aeden	m	1	1	4	906	1	2011-09-05	big_amount	1	rewarded	Left	0.125	8	1	1:8	One/Cumulated	Cumulated	Cumulated	One	rewarded
Aeden	m	1	1	4	907	1	2011-09-05	big_amount	1	probe	Right	0.666667	3	2	2:3	Biggest Dot/Random	Biggest Dot	Random	Biggest Dot	unrewarded
Aeden	m	1	1	4	908	1	2011-09-05	big_amount	1	after	Right	0.375	8	3	3:8	Smallest Dot/Random	Random	Smallest Dot	Random	rewarded
Aeden	m	1	1	4	909	1	2011-09-05	big_amount	0	rewarded	Left	0.25	4	1	1:4	One/Cumulated	Cumulated	Cumulated	One	rewarded
Aeden	m	1	1	4	911	1	2011-09-05	big_amount	1	rewarded	Right	0.166667	6	1	1:6	One/Cumulated	Cumulated	One	Cumulated	rewarded
Aeden	m	1	1	4	912	1	2011-09-05	big_amount	1	rewarded	Left	0.166667	6	1	1:6	One/Cumulated	Cumulated	Cumulated	One	rewarded
Aeden	m	1	1	4	913	1	2011-09-05	big_amount	1	rewarded	Right	0.125	8	1	1:8	One/Cumulated	Cumulated	One	Cumulated	rewarded
Aeden	m	1	1	4	914	1	2011-09-05	big_amount	1	rewarded	Left	0.25	8	2	2:8	Biggest Dot/Random	Random	Random	Biggest Dot	rewarded
Aeden	m	1	1	4	915	1	2011-09-05	big_amount	0	probe	Left	0.571429	7	4	4:7	Smallest Dot/Random	Smallest Dot	Smallest Dot	Random	unrewarded
Aeden	m	1	1	4	916	1	2011-09-05	big_amount	1	after	Left	0.166667	6	1	1:6	One/Cumulated	Cumulated	Cumulated	One	rewarded
Aeden	m	1	1	4	917	1	2011-09-05	big_amount	1	rewarded	Right	0.375	8	3	3:8	Biggest Dot/Random	Biggest Dot	Random	Biggest Dot	rewarded
Aeden	m	1	1	4	918	1	2011-09-05	big_amount	1	rewarded	Right	0.2	5	1	1:5	One/Cumulated	Cumulated	One	Cumulated	rewarded
Aeden	m	1	1	4	919	2	2011-09-05	big_amount	1	rewarded	Left	0.25	4	1	1:4	One/Cumulated	Cumulated	Cumulated	One	rewarded
Aeden	m	1	1	4	920	2	2011-09-05	big_amount	1	rewarded	Right	0.125	8	1	1:8	One/Cumulated	Cumulated	One	Cumulated	rewarded
Aeden	m	1	1	4	921	2	2011-09-05	big_amount	1	rewarded	Right	0.25	4	1	1:4	One/Cumulated	Cumulated	One	Cumulated	rewarded
Aeden	m	1	1	4	922	2	2011-09-05	big_amount	0	probe	Right	0.833333	6	5	5:6	Smallest Dot/Random	Random	Smallest Dot	Random	unrewarded
Aeden	m	1	1	4	923	2	2011-09-05	big_amount	1	after	Left	0.125	8	1	1:8	One/Cumulated	Cumulated	Cumulated	One	rewarded
Aeden	m	1	1	4	924	2	2011-09-05	big_amount	1	probe	Right	0.666667	3	2	2:3	Biggest Dot/Random	Random	Biggest Dot	Random	unrewarded
Aeden	m	1	1	4	925	2	2011-09-05	big_amount	1	after	Left	0.142857	7	1	1:7	One/Cumulated	Cumulated	Cumulated	One	rewarded
Aeden	m	1	1	4	926	2	2011-09-05	big_amount	1	rewarded	Left	0.333333	6	2	2:6	Smallest Dot/Random	Smallest Dot	Smallest Dot	Random	rewarded
Aeden	m	1	1	4	927	2	2011-09-05	big_amount	1	rewarded	Left	0.25	8	2	2:8	Biggest Dot/Random	Biggest Dot	Biggest Dot	Random	rewarded
Aeden	m	1	1	4	928	2	2011-09-05	big_amount	1	rewarded	Right	0.2	5	1	1:5	One/Cumulated	Cumulated	One	Cumulated	rewarded
Aeden	m	1	1	4	929	2	2011-09-05	big_amount	1	rewarded	Left	0.25	8	2	2:8	Smallest Dot/Random	Random	Random	Smallest Dot	rewarded
Aeden	m	1	1	4	930	2	2011-09-05	big_amount	1	probe	Left	0.571429	7	4	4:7	Biggest Dot/Random	Random	Random	Biggest Dot	unrewarded
Aeden	m	1	1	4	931	2	2011-09-05	big_amount	0	after	Right	0.2	5	1	1:5	One/Cumulated	Cumulated	One	Cumulated	rewarded
Aeden	m	1	1	4	933	2	2011-09-05	big_amount	1	rewarded	Left	0.142857	7	1	1:7	One/Cumulated	Cumulated	Cumulated	One	rewarded
Aeden	m	1	1	4	934	2	2011-09-05	big_amount	0	rewarded	Left	0.333333	6	2	2:6	Smallest Dot/Random	Smallest Dot	Smallest Dot	Random	rewarded
Aeden	m	1	1	4	936	2	2011-09-05	big_amount	1	rewarded	Left	0.285714	7	2	2:7	Biggest Dot/Random	Biggest Dot	Biggest Dot	Random	rewarded
Aeden	m	1	1	4	937	2	2011-09-05	big_amount	1	rewarded	Right	0.125	8	1	1:8	One/Cumulated	Cumulated	One	Cumulated	rewarded
Aeden	m	1	1	4	938	2	2011-09-05	big_amount	0	probe	Left	0.666667	3	2	2:3	Smallest Dot/Random	Random	Random	Smallest Dot	unrewarded
Aeden	m	1	1	4	939	2	2011-09-05	big_amount	1	after	Right	0.166667	6	1	1:6	One/Cumulated	Cumulated	One	Cumulated	rewarded
Aeden	m	1	1	4	940	2	2011-09-05	big_amount	1	rewarded	Left	0.375	8	3	3:8	Biggest Dot/Random	Random	Random	Biggest Dot	rewarded
Aeden	m	1	1	4	941	2	2011-09-05	big_amount	1	rewarded	Left	0.375	8	3	3:8	Smallest Dot/Random	Smallest Dot	Smallest Dot	Random	rewarded
Aeden	m	1	1	4	942	2	2011-09-05	big_amount	1	rewarded	Right	0.142857	7	1	1:7	One/Cumulated	Cumulated	One	Cumulated	rewarded
Aeden	m	1	1	4	943	2	2011-09-05	big_amount	0	rewarded	Left	0.333333	6	2	2:6	Biggest Dot/Random	Biggest Dot	Biggest Dot	Random	rewarded
Aeden	m	1	1	4	945	2	2011-09-05	big_amount	1	rewarded	Left	0.25	4	1	1:4	One/Cumulated	Cumulated	Cumulated	One	rewarded
Aeden	m	1	1	4	946	2	2011-09-05	big_amount	1	rewarded	Right	0.166667	6	1	1:6	One/Cumulated	Cumulated	One	Cumulated	rewarded
Aeden	m	1	1	4	947	2	2011-09-05	big_amount	1	rewarded	Right	0.285714	7	2	2:7	Smallest Dot/Random	Random	Smallest Dot	Random	rewarded
Aeden	m	1	1	4	948	2	2011-09-05	big_amount	1	rewarded	Right	0.25	8	2	2:8	Biggest Dot/Random	Random	Biggest Dot	Random	rewarded
Aeden	m	1	1	4	949	2	2011-09-05	big_amount	0	probe	Left	0.833333	6	5	5:6	Smallest Dot/Random	Smallest Dot	Smallest Dot	Random	unrewarded
Aeden	m	1	1	4	950	2	2011-09-05	big_amount	1	after	Right	0.375	8	3	3:8	Biggest Dot/Random	Biggest Dot	Random	Biggest Dot	rewarded
Aeden	m	1	1	4	951	2	2011-09-05	big_amount	1	probe	Right	0.571429	7	4	4:7	Smallest Dot/Random	Random	Smallest Dot	Random	unrewarded
Aeden	m	1	1	4	952	2	2011-09-05	big_amount	1	after	Right	0.285714	7	2	2:7	Biggest Dot/Random	Random	Biggest Dot	Random	rewarded
Aeden	m	1	1	4	953	2	2011-09-05	big_amount	1	rewarded	Left	0.166667	6	1	1:6	One/Cumulated	Cumulated	Cumulated	One	rewarded
Aeden	m	1	1	4	954	2	2011-09-05	big_amount	1	rewarded	Right	0.2	5	1	1:5	One/Cumulated	Cumulated	One	Cumulated	rewarded
Aeden	m	1	1	4	955	3	2011-09-05	big_amount	1	rewarded	Left	0.375	8	3	3:8	Smallest Dot/Random	Smallest Dot	Smallest Dot	Random	rewarded
Aeden	m	1	1	4	956	3	2011-09-05	big_amount	1	rewarded	Right	0.142857	7	1	1:7	One/Cumulated	Cumulated	One	Cumulated	rewarded
Aeden	m	1	1	4	957	3	2011-09-05	big_amount	1	rewarded	Left	0.166667	6	1	1:6	One/Cumulated	Cumulated	Cumulated	One	rewarded
Aeden	m	1	1	4	958	3	2011-09-05	big_amount	1	rewarded	Right	0.285714	7	2	2:7	Biggest Dot/Random	Biggest Dot	Random	Biggest Dot	rewarded
Aeden	m	1	1	4	959	3	2011-09-05	big_amount	0	probe	Right	0.833333	6	5	5:6	Smallest Dot/Random	Random	Smallest Dot	Random	unrewarded
Aeden	m	1	1	4	960	3	2011-09-05	big_amount	1	after	Left	0.333333	6	2	2:6	Biggest Dot/Random	Random	Random	Biggest Dot	rewarded
Aeden	m	1	1	4	961	3	2011-09-05	big_amount	1	rewarded	Left	0.25	4	1	1:4	One/Cumulated	Cumulated	Cumulated	One	rewarded
Aeden	m	1	1	4	962	3	2011-09-05	big_amount	1	rewarded	Right	0.333333	6	2	2:6	Smallest Dot/Random	Smallest Dot	Random	Smallest Dot	rewarded
Aeden	m	1	1	4	963	3	2011-09-05	big_amount	1	rewarded	Left	0.25	8	2	2:8	Biggest Dot/Random	Biggest Dot	Biggest Dot	Random	rewarded
Aeden	m	1	1	4	964	3	2011-09-05	big_amount	1	rewarded	Right	0.2	5	1	1:5	One/Cumulated	Cumulated	One	Cumulated	rewarded
Aeden	m	1	1	4	965	3	2011-09-05	big_amount	1	rewarded	Left	0.2	5	1	1:5	One/Cumulated	Cumulated	Cumulated	One	rewarded
Aeden	m	1	1	4	966	3	2011-09-05	big_amount	1	probe	Right	0.571429	7	4	4:7	Smallest Dot/Random	Random	Smallest Dot	Random	unrewarded
Aeden	m	1	1	4	967	3	2011-09-05	big_amount	1	after	Left	0.166667	6	1	1:6	One/Cumulated	Cumulated	Cumulated	One	rewarded
Aeden	m	1	1	4	968	3	2011-09-05	big_amount	1	probe	Left	0.833333	6	5	5:6	Biggest Dot/Random	Random	Random	Biggest Dot	unrewarded
Aeden	m	1	1	4	969	3	2011-09-05	big_amount	1	after	Left	0.333333	6	2	2:6	Smallest Dot/Random	Smallest Dot	Smallest Dot	Random	rewarded
Aeden	m	1	1	4	970	3	2011-09-05	big_amount	1	rewarded	Right	0.375	8	3	3:8	Biggest Dot/Random	Biggest Dot	Random	Biggest Dot	rewarded
Aeden	m	1	1	4	971	3	2011-09-05	big_amount	1	rewarded	Left	0.25	8	2	2:8	Smallest Dot/Random	Random	Random	Smallest Dot	rewarded
Aeden	m	1	1	4	972	3	2011-09-05	big_amount	1	rewarded	Right	0.142857	7	1	1:7	One/Cumulated	Cumulated	One	Cumulated	rewarded
Aeden	m	1	1	4	973	3	2011-09-05	big_amount	1	rewarded	Right	0.25	4	1	1:4	One/Cumulated	Cumulated	One	Cumulated	rewarded
Aeden	m	1	1	4	974	3	2011-09-05	big_amount	1	probe	Left	0.666667	3	2	2:3	Biggest Dot/Random	Random	Random	Biggest Dot	unrewarded
Aeden	m	1	1	4	975	3	2011-09-05	big_amount	0	after	Right	0.285714	7	2	2:7	Smallest Dot/Random	Smallest Dot	Random	Smallest Dot	rewarded
Aeden	m	1	1	4	977	3	2011-09-05	big_amount	0	rewarded	Left	0.375	8	3	3:8	Biggest Dot/Random	Biggest Dot	Biggest Dot	Random	rewarded
Aeden	m	1	1	4	981	3	2011-09-05	big_amount	1	rewarded	Left	0.2	5	1	1:5	One/Cumulated	Cumulated	Cumulated	One	rewarded
Aeden	m	1	1	4	982	3	2011-09-05	big_amount	1	rewarded	Right	0.142857	7	1	1:7	One/Cumulated	Cumulated	One	Cumulated	rewarded
Aeden	m	1	1	4	983	3	2011-09-05	big_amount	1	probe	Right	0.571429	7	4	4:7	Smallest Dot/Random	Random	Smallest Dot	Random	unrewarded
Aeden	m	1	1	4	984	3	2011-09-05	big_amount	0	after	Right	0.166667	6	1	1:6	One/Cumulated	Cumulated	One	Cumulated	rewarded
Aeden	m	1	1	4	986	3	2011-09-05	big_amount	1	rewarded	Right	0.125	8	1	1:8	One/Cumulated	Cumulated	One	Cumulated	rewarded
Aeden	m	1	1	4	987	3	2011-09-05	big_amount	0	probe	Left	0.666667	3	2	2:3	Biggest Dot/Random	Random	Random	Biggest Dot	unrewarded
Aeden	m	1	1	4	988	3	2011-09-05	big_amount	1	after	Right	0.25	8	2	2:8	Smallest Dot/Random	Smallest Dot	Random	Smallest Dot	rewarded
Aeden	m	1	1	4	989	3	2011-09-05	big_amount	1	rewarded	Left	0.25	4	1	1:4	One/Cumulated	Cumulated	Cumulated	One	rewarded
Aeden	m	1	1	4	990	3	2011-09-05	big_amount	1	rewarded	Right	0.125	8	1	1:8	One/Cumulated	Cumulated	One	Cumulated	rewarded
Aeden	m	1	1	4	991	3	2011-09-05	big_amount	1	rewarded	Left	0.285714	7	2	2:7	Biggest Dot/Random	Biggest Dot	Biggest Dot	Random	rewarded
Aeden	m	1	1	4	992	3	2011-09-05	big_amount	1	rewarded	Left	0.125	8	1	1:8	One/Cumulated	Cumulated	Cumulated	One	rewarded
Aeden	m	1	1	4	993	4	2011-09-12	big_amount	1	rewarded	Left	0.125	8	1	1:8	One/Cumulated	Cumulated	Cumulated	One	rewarded
Aeden	m	1	1	4	994	4	2011-09-12	big_amount	1	rewarded	Right	0.375	8	3	3:8	Biggest Dot/Random	Biggest Dot	Random	Biggest Dot	rewarded
Aeden	m	1	1	4	995	4	2011-09-12	big_amount	1	rewarded	Right	0.25	8	2	2:8	Smallest Dot/Random	Random	Smallest Dot	Random	rewarded
Aeden	m	1	1	4	996	4	2011-09-12	big_amount	1	rewarded	Left	0.142857	7	1	1:7	One/Cumulated	Cumulated	Cumulated	One	rewarded
Aeden	m	1	1	4	997	4	2011-09-12	big_amount	1	probe	Left	0.833333	6	5	5:6	Biggest Dot/Random	Random	Random	Biggest Dot	unrewarded
Aeden	m	1	1	4	998	4	2011-09-12	big_amount	1	after	Left	0.2	5	1	1:5	One/Cumulated	Cumulated	Cumulated	One	rewarded
Aeden	m	1	1	4	999	4	2011-09-12	big_amount	1	rewarded	Right	0.333333	6	2	2:6	Smallest Dot/Random	Smallest Dot	Random	Smallest Dot	rewarded
Aeden	m	1	1	4	1000	4	2011-09-12	big_amount	1	probe	Right	0.666667	3	2	2:3	Biggest Dot/Random	Biggest Dot	Random	Biggest Dot	unrewarded
Aeden	m	1	1	4	1001	4	2011-09-12	big_amount	0	after	Right	0.25	8	2	2:8	Smallest Dot/Random	Random	Smallest Dot	Random	rewarded
Aeden	m	1	1	4	1003	4	2011-09-12	big_amount	1	rewarded	Left	0.25	4	1	1:4	One/Cumulated	Cumulated	Cumulated	One	rewarded
Aeden	m	1	1	4	1004	4	2011-09-12	big_amount	1	rewarded	Right	0.166667	6	1	1:6	One/Cumulated	Cumulated	One	Cumulated	rewarded
Aeden	m	1	1	4	1005	4	2011-09-12	big_amount	1	rewarded	Right	0.2	5	1	1:5	One/Cumulated	Cumulated	One	Cumulated	rewarded
Aeden	m	1	1	4	1006	4	2011-09-12	big_amount	1	rewarded	Left	0.2	5	1	1:5	One/Cumulated	Cumulated	Cumulated	One	rewarded
Aeden	m	1	1	4	1007	4	2011-09-12	big_amount	1	rewarded	Left	0.285714	7	2	2:7	Biggest Dot/Random	Random	Random	Biggest Dot	rewarded
Aeden	m	1	1	4	1008	4	2011-09-12	big_amount	1	rewarded	Left	0.25	4	1	1:4	One/Cumulated	Cumulated	Cumulated	One	rewarded
Aeden	m	1	1	4	1009	4	2011-09-12	big_amount	1	rewarded	Right	0.285714	7	2	2:7	Smallest Dot/Random	Smallest Dot	Random	Smallest Dot	rewarded
Aeden	m	1	1	4	1010	4	2011-09-12	big_amount	0	rewarded	Right	0.333333	6	2	2:6	Biggest Dot/Random	Biggest Dot	Random	Biggest Dot	rewarded
Aeden	m	1	1	4	1014	4	2011-09-12	big_amount	1	rewarded	Left	0.166667	6	1	1:6	One/Cumulated	Cumulated	Cumulated	One	rewarded
Aeden	m	1	1	4	1015	4	2011-09-12	big_amount	1	probe	Right	0.833333	6	5	5:6	Smallest Dot/Random	Random	Smallest Dot	Random	unrewarded
Aeden	m	1	1	4	1016	4	2011-09-12	big_amount	1	after	Right	0.333333	6	2	2:6	Biggest Dot/Random	Random	Biggest Dot	Random	rewarded
Aeden	m	1	1	4	1017	4	2011-09-12	big_amount	1	rewarded	Left	0.166667	6	1	1:6	One/Cumulated	Cumulated	Cumulated	One	rewarded
Aeden	m	1	1	4	1018	4	2011-09-12	big_amount	1	probe	Left	0.571429	7	4	4:7	Smallest Dot/Random	Smallest Dot	Smallest Dot	Random	unrewarded
Aeden	m	1	1	4	1019	4	2011-09-12	big_amount	1	after	Right	0.142857	7	1	1:7	One/Cumulated	Cumulated	One	Cumulated	rewarded
Aeden	m	1	1	4	1020	4	2011-09-12	big_amount	1	rewarded	Right	0.285714	7	2	2:7	Biggest Dot/Random	Biggest Dot	Random	Biggest Dot	rewarded
Aeden	m	1	1	4	1021	4	2011-09-12	big_amount	1	probe	Right	0.571429	7	4	4:7	Smallest Dot/Random	Random	Smallest Dot	Random	unrewarded
Aeden	m	1	1	4	1022	4	2011-09-12	big_amount	1	after	Left	0.25	4	1	1:4	One/Cumulated	Cumulated	Cumulated	One	rewarded
Aeden	m	1	1	4	1023	4	2011-09-12	big_amount	1	probe	Left	0.666667	3	2	2:3	Biggest Dot/Random	Random	Random	Biggest Dot	unrewarded
Aeden	m	1	1	4	1024	4	2011-09-12	big_amount	1	after	Right	0.25	8	2	2:8	Smallest Dot/Random	Smallest Dot	Random	Smallest Dot	rewarded
Aeden	m	1	1	4	1025	4	2011-09-12	big_amount	0	rewarded	Left	0.375	8	3	3:8	Biggest Dot/Random	Biggest Dot	Biggest Dot	Random	rewarded
Aeden	m	1	1	4	1027	4	2011-09-12	big_amount	1	rewarded	Left	0.125	8	1	1:8	One/Cumulated	Cumulated	Cumulated	One	rewarded
Aeden	m	1	1	4	1028	4	2011-09-12	big_amount	1	rewarded	Right	0.375	8	3	3:8	Smallest Dot/Random	Random	Smallest Dot	Random	rewarded
Aeden	m	1	1	4	1029	4	2011-09-12	big_amount	1	rewarded	Left	0.142857	7	1	1:7	One/Cumulated	Cumulated	Cumulated	One	rewarded
Aeden	m	1	1	4	1030	4	2011-09-12	big_amount	1	rewarded	Left	0.125	8	1	1:8	One/Cumulated	Cumulated	Cumulated	One	rewarded
Aeden	m	1	1	5	1031	1	2011-09-12	big_amount	1	rewarded	Right	0.2	5	1	1:5	One/Cumulated	Cumulated	One	Cumulated	rewarded
Aeden	m	1	1	5	1032	1	2011-09-12	big_amount	1	rewarded	Left	0.166667	6	1	1:6	One/Cumulated	Cumulated	Cumulated	One	rewarded
Aeden	m	1	1	5	1033	1	2011-09-12	big_amount	1	rewarded	Right	0.25	4	1	1:4	One/Cumulated	Cumulated	One	Cumulated	rewarded
Aeden	m	1	1	5	1034	1	2011-09-12	big_amount	1	rewarded	Left	0.125	8	1	1:8	One/Cumulated	Cumulated	Cumulated	One	rewarded
Aeden	m	1	1	5	1035	1	2011-09-12	big_amount	1	rewarded	Left	0.333333	6	2	2:6	Biggest Dot/Random	Random	Random	Biggest Dot	rewarded
Aeden	m	1	1	5	1036	1	2011-09-12	big_amount	0	probe	Right	0.857143	7	6	6:7	Smallest Dot/Random	Smallest Dot	Random	Smallest Dot	unrewarded
Aeden	m	1	1	5	1037	1	2011-09-12	big_amount	1	after	Left	0.333333	6	2	2:6	Biggest Dot/Random	Biggest Dot	Biggest Dot	Random	rewarded
Aeden	m	1	1	5	1038	1	2011-09-12	big_amount	1	rewarded	Right	0.25	4	1	1:4	One/Cumulated	Cumulated	One	Cumulated	rewarded
Aeden	m	1	1	5	1039	1	2011-09-12	big_amount	1	rewarded	Left	0.25	8	2	2:8	Smallest Dot/Random	Random	Random	Smallest Dot	rewarded
Aeden	m	1	1	5	1040	1	2011-09-12	big_amount	1	rewarded	Left	0.25	4	1	1:4	One/Cumulated	Cumulated	Cumulated	One	rewarded
Aeden	m	1	1	5	1041	1	2011-09-12	big_amount	0	probe	Right	0.75	4	3	3:4	Biggest Dot/Random	Random	Biggest Dot	Random	unrewarded
Aeden	m	1	1	5	1042	1	2011-09-12	big_amount	1	after	Left	0.125	8	1	1:8	One/Cumulated	Cumulated	Cumulated	One	rewarded
Aeden	m	1	1	5	1043	1	2011-09-12	big_amount	1	probe	Left	0.625	8	5	5:8	Smallest Dot/Random	Smallest Dot	Smallest Dot	Random	unrewarded
Aeden	m	1	1	5	1044	1	2011-09-12	big_amount	1	after	Left	0.375	8	3	3:8	Biggest Dot/Random	Biggest Dot	Biggest Dot	Random	rewarded
Aeden	m	1	1	5	1045	1	2011-09-12	big_amount	1	rewarded	Right	0.125	8	1	1:8	One/Cumulated	Cumulated	One	Cumulated	rewarded
Aeden	m	1	1	5	1046	1	2011-09-12	big_amount	1	probe	Left	0.857143	7	6	6:7	Smallest Dot/Random	Random	Random	Smallest Dot	unrewarded
Aeden	m	1	1	5	1047	1	2011-09-12	big_amount	1	after	Right	0.285714	7	2	2:7	Biggest Dot/Random	Random	Biggest Dot	Random	rewarded
Aeden	m	1	1	5	1048	1	2011-09-12	big_amount	1	rewarded	Right	0.166667	6	1	1:6	One/Cumulated	Cumulated	One	Cumulated	rewarded
Aeden	m	1	1	5	1049	1	2011-09-12	big_amount	1	rewarded	Right	0.375	8	3	3:8	Smallest Dot/Random	Smallest Dot	Random	Smallest Dot	rewarded
Aeden	m	1	1	5	1050	1	2011-09-12	big_amount	1	rewarded	Left	0.25	8	2	2:8	Biggest Dot/Random	Biggest Dot	Biggest Dot	Random	rewarded
Aeden	m	1	1	5	1051	1	2011-09-12	big_amount	1	rewarded	Left	0.285714	7	2	2:7	Smallest Dot/Random	Random	Random	Smallest Dot	rewarded
Aeden	m	1	1	5	1052	1	2011-09-12	big_amount	1	probe	Left	0.75	4	3	3:4	Biggest Dot/Random	Random	Random	Biggest Dot	unrewarded
Aeden	m	1	1	5	1053	1	2011-09-12	big_amount	1	after	Right	0.2	5	1	1:5	One/Cumulated	Cumulated	One	Cumulated	rewarded
Aeden	m	1	1	5	1054	1	2011-09-12	big_amount	1	probe	Right	0.625	8	5	5:8	Smallest Dot/Random	Smallest Dot	Random	Smallest Dot	unrewarded
Aeden	m	1	1	5	1055	1	2011-09-12	big_amount	1	after	Right	0.142857	7	1	1:7	One/Cumulated	Cumulated	One	Cumulated	rewarded
Aeden	m	1	1	5	1056	1	2011-09-12	big_amount	1	rewarded	Right	0.25	8	2	2:8	Biggest Dot/Random	Biggest Dot	Random	Biggest Dot	rewarded
Aeden	m	1	1	5	1057	1	2011-09-12	big_amount	1	rewarded	Left	0.375	8	3	3:8	Smallest Dot/Random	Random	Random	Smallest Dot	rewarded
Aeden	m	1	1	5	1058	1	2011-09-12	big_amount	1	rewarded	Right	0.285714	7	2	2:7	Biggest Dot/Random	Random	Biggest Dot	Random	rewarded
Aeden	m	1	1	5	1059	1	2011-09-12	big_amount	1	rewarded	Left	0.166667	6	1	1:6	One/Cumulated	Cumulated	Cumulated	One	rewarded
Aeden	m	1	1	5	1060	1	2011-09-12	big_amount	1	rewarded	Right	0.2	5	1	1:5	One/Cumulated	Cumulated	One	Cumulated	rewarded
Aeden	m	1	1	5	1061	1	2011-09-12	big_amount	1	rewarded	Right	0.142857	7	1	1:7	One/Cumulated	Cumulated	One	Cumulated	rewarded
Aeden	m	1	1	5	1062	1	2011-09-12	big_amount	1	rewarded	Left	0.333333	6	2	2:6	Smallest Dot/Random	Smallest Dot	Smallest Dot	Random	rewarded
Aeden	m	1	1	5	1063	1	2011-09-12	big_amount	1	rewarded	Left	0.142857	7	1	1:7	One/Cumulated	Cumulated	Cumulated	One	rewarded
Aeden	m	1	1	5	1064	2	2011-09-12	big_amount	1	rewarded	Right	0.375	8	3	3:8	Smallest Dot/Random	Smallest Dot	Random	Smallest Dot	rewarded
Aeden	m	1	1	5	1065	2	2011-09-12	big_amount	1	rewarded	Left	0.25	8	2	2:8	Biggest Dot/Random	Biggest Dot	Biggest Dot	Random	rewarded
Aeden	m	1	1	5	1066	2	2011-09-12	big_amount	1	rewarded	Right	0.2	5	1	1:5	One/Cumulated	Cumulated	One	Cumulated	rewarded
Aeden	m	1	1	5	1067	2	2011-09-12	big_amount	1	probe	Right	0.857143	7	6	6:7	Smallest Dot/Random	Random	Smallest Dot	Random	unrewarded
Aeden	m	1	1	5	1068	2	2011-09-12	big_amount	0	after	Right	0.142857	7	1	1:7	One/Cumulated	Cumulated	One	Cumulated	rewarded
Aeden	m	1	1	5	1071	2	2011-09-12	big_amount	1	rewarded	Left	0.125	8	1	1:8	One/Cumulated	Cumulated	Cumulated	One	rewarded
Aeden	m	1	1	5	1072	2	2011-09-12	big_amount	1	rewarded	Left	0.25	8	2	2:8	Biggest Dot/Random	Random	Random	Biggest Dot	rewarded
Aeden	m	1	1	5	1073	2	2011-09-12	big_amount	1	rewarded	Left	0.333333	6	2	2:6	Smallest Dot/Random	Smallest Dot	Smallest Dot	Random	rewarded
Aeden	m	1	1	5	1074	2	2011-09-12	big_amount	1	rewarded	Right	0.166667	6	1	1:6	One/Cumulated	Cumulated	One	Cumulated	rewarded
Aeden	m	1	1	5	1075	2	2011-09-12	big_amount	1	rewarded	Left	0.2	5	1	1:5	One/Cumulated	Cumulated	Cumulated	One	rewarded
Aeden	m	1	1	5	1076	2	2011-09-12	big_amount	1	rewarded	Right	0.166667	6	1	1:6	One/Cumulated	Cumulated	One	Cumulated	rewarded
Aeden	m	1	1	5	1077	2	2011-09-12	big_amount	1	rewarded	Right	0.285714	7	2	2:7	Biggest Dot/Random	Biggest Dot	Random	Biggest Dot	rewarded
Aeden	m	1	1	5	1078	2	2011-09-12	big_amount	1	rewarded	Left	0.285714	7	2	2:7	Smallest Dot/Random	Random	Random	Smallest Dot	rewarded
Aeden	m	1	1	5	1079	2	2011-09-12	big_amount	1	rewarded	Right	0.285714	7	2	2:7	Biggest Dot/Random	Random	Biggest Dot	Random	rewarded
Aeden	m	1	1	5	1080	2	2011-09-12	big_amount	1	rewarded	Left	0.25	8	2	2:8	Smallest Dot/Random	Smallest Dot	Smallest Dot	Random	rewarded
Aeden	m	1	1	5	1081	2	2011-09-12	big_amount	1	rewarded	Left	0.25	4	1	1:4	One/Cumulated	Cumulated	Cumulated	One	rewarded
Aeden	m	1	1	5	1082	2	2011-09-12	big_amount	1	rewarded	Right	0.375	8	3	3:8	Biggest Dot/Random	Biggest Dot	Random	Biggest Dot	rewarded
Aeden	m	1	1	5	1083	2	2011-09-12	big_amount	1	rewarded	Left	0.375	8	3	3:8	Smallest Dot/Random	Random	Random	Smallest Dot	rewarded
Aeden	m	1	1	5	1084	2	2011-09-12	big_amount	1	rewarded	Left	0.125	8	1	1:8	One/Cumulated	Cumulated	Cumulated	One	rewarded
Aeden	m	1	1	5	1085	2	2011-09-12	big_amount	0	probe	Right	0.75	4	3	3:4	Biggest Dot/Random	Random	Biggest Dot	Random	unrewarded
Aeden	m	1	1	5	1086	2	2011-09-12	big_amount	0	after	Right	0.333333	6	2	2:6	Smallest Dot/Random	Smallest Dot	Random	Smallest Dot	rewarded
Aeden	m	1	1	5	1088	2	2011-09-12	big_amount	1	rewarded	Left	0.2	5	1	1:5	One/Cumulated	Cumulated	Cumulated	One	rewarded
Aeden	m	1	1	5	1089	2	2011-09-12	big_amount	1	probe	Left	0.625	8	5	5:8	Biggest Dot/Random	Biggest Dot	Biggest Dot	Random	unrewarded
Aeden	m	1	1	5	1090	2	2011-09-12	big_amount	1	after	Left	0.333333	6	2	2:6	Smallest Dot/Random	Random	Random	Smallest Dot	rewarded
Aeden	m	1	1	5	1091	2	2011-09-12	big_amount	0	probe	Right	0.857143	7	6	6:7	Biggest Dot/Random	Random	Biggest Dot	Random	unrewarded
Aeden	m	1	1	5	1092	2	2011-09-12	big_amount	1	after	Right	0.25	4	1	1:4	One/Cumulated	Cumulated	One	Cumulated	rewarded
Aeden	m	1	1	5	1093	2	2011-09-12	big_amount	1	probe	Left	0.625	8	5	5:8	Smallest Dot/Random	Smallest Dot	Smallest Dot	Random	unrewarded
Aeden	m	1	1	5	1094	2	2011-09-12	big_amount	1	after	Right	0.125	8	1	1:8	One/Cumulated	Cumulated	One	Cumulated	rewarded
Aeden	m	1	1	5	1095	2	2011-09-12	big_amount	0	probe	Left	0.75	4	3	3:4	Biggest Dot/Random	Biggest Dot	Biggest Dot	Random	unrewarded
Aeden	m	1	1	5	1096	2	2011-09-12	big_amount	1	after	Right	0.25	4	1	1:4	One/Cumulated	Cumulated	One	Cumulated	rewarded
Aeden	m	1	1	5	1097	2	2011-09-12	big_amount	1	rewarded	Left	0.142857	7	1	1:7	One/Cumulated	Cumulated	Cumulated	One	rewarded
Aeden	m	1	1	5	1098	2	2011-09-12	big_amount	1	rewarded	Right	0.142857	7	1	1:7	One/Cumulated	Cumulated	One	Cumulated	rewarded
Aeden	m	1	1	5	1099	2	2011-09-12	big_amount	1	rewarded	Left	0.166667	6	1	1:6	One/Cumulated	Cumulated	Cumulated	One	rewarded
Aeden	m	1	1	5	1100	3	2011-09-12	big_amount	1	rewarded	Left	0.25	4	1	1:4	One/Cumulated	Cumulated	Cumulated	One	rewarded
Aeden	m	1	1	5	1101	3	2011-09-12	big_amount	1	rewarded	Right	0.125	8	1	1:8	One/Cumulated	Cumulated	One	Cumulated	rewarded
Aeden	m	1	1	5	1102	3	2011-09-12	big_amount	1	rewarded	Left	0.2	5	1	1:5	One/Cumulated	Cumulated	Cumulated	One	rewarded
Aeden	m	1	1	5	1103	3	2011-09-12	big_amount	1	rewarded	Right	0.2	5	1	1:5	One/Cumulated	Cumulated	One	Cumulated	rewarded
Aeden	m	1	1	5	1104	3	2011-09-12	big_amount	1	rewarded	Right	0.142857	7	1	1:7	One/Cumulated	Cumulated	One	Cumulated	rewarded
Aeden	m	1	1	5	1105	3	2011-09-12	big_amount	1	rewarded	Left	0.125	8	1	1:8	One/Cumulated	Cumulated	Cumulated	One	rewarded
Aeden	m	1	1	5	1106	3	2011-09-12	big_amount	1	rewarded	Left	0.285714	7	2	2:7	Smallest Dot/Random	Random	Random	Smallest Dot	rewarded
Aeden	m	1	1	5	1107	3	2011-09-12	big_amount	1	rewarded	Right	0.142857	7	1	1:7	One/Cumulated	Cumulated	One	Cumulated	rewarded
Aeden	m	1	1	5	1108	3	2011-09-12	big_amount	0	rewarded	Left	0.333333	6	2	2:6	Biggest Dot/Random	Random	Random	Biggest Dot	rewarded
Aeden	m	1	1	5	1110	3	2011-09-12	big_amount	1	rewarded	Right	0.2	5	1	1:5	One/Cumulated	Cumulated	One	Cumulated	rewarded
Aeden	m	1	1	5	1111	3	2011-09-12	big_amount	1	probe	Left	0.75	4	3	3:4	Smallest Dot/Random	Smallest Dot	Smallest Dot	Random	unrewarded
Aeden	m	1	1	5	1112	3	2011-09-12	big_amount	0	after	Right	0.25	8	2	2:8	Biggest Dot/Random	Biggest Dot	Random	Biggest Dot	rewarded
Aeden	m	1	1	5	1115	3	2011-09-12	big_amount	1	rewarded	Left	0.333333	6	2	2:6	Smallest Dot/Random	Random	Random	Smallest Dot	rewarded
Aeden	m	1	1	5	1116	3	2011-09-12	big_amount	1	probe	Right	0.857143	7	6	6:7	Biggest Dot/Random	Random	Biggest Dot	Random	unrewarded
Aeden	m	1	1	5	1117	3	2011-09-12	big_amount	1	after	Right	0.285714	7	2	2:7	Smallest Dot/Random	Smallest Dot	Random	Smallest Dot	rewarded
Aeden	m	1	1	5	1118	3	2011-09-12	big_amount	1	rewarded	Right	0.166667	6	1	1:6	One/Cumulated	Cumulated	One	Cumulated	rewarded
Aeden	m	1	1	5	1119	3	2011-09-12	big_amount	1	rewarded	Left	0.25	4	1	1:4	One/Cumulated	Cumulated	Cumulated	One	rewarded
Aeden	m	1	1	5	1120	3	2011-09-12	big_amount	1	rewarded	Left	0.375	8	3	3:8	Biggest Dot/Random	Biggest Dot	Biggest Dot	Random	rewarded
Aeden	m	1	1	5	1121	3	2011-09-12	big_amount	1	rewarded	Left	0.142857	7	1	1:7	One/Cumulated	Cumulated	Cumulated	One	rewarded
Aeden	m	1	1	5	1122	3	2011-09-12	big_amount	1	probe	Right	0.75	4	3	3:4	Smallest Dot/Random	Random	Smallest Dot	Random	unrewarded
Aeden	m	1	1	5	1123	3	2011-09-12	big_amount	1	after	Left	0.375	8	3	3:8	Biggest Dot/Random	Random	Random	Biggest Dot	rewarded
Aeden	m	1	1	5	1124	3	2011-09-12	big_amount	1	rewarded	Left	0.375	8	3	3:8	Smallest Dot/Random	Smallest Dot	Smallest Dot	Random	rewarded
Aeden	m	1	1	5	1125	3	2011-09-12	big_amount	1	rewarded	Right	0.25	8	2	2:8	Biggest Dot/Random	Biggest Dot	Random	Biggest Dot	rewarded
Aeden	m	1	1	5	1126	3	2011-09-12	big_amount	1	probe	Left	0.625	8	5	5:8	Smallest Dot/Random	Random	Random	Smallest Dot	unrewarded
Aeden	m	1	1	5	1127	3	2011-09-12	big_amount	1	after	Right	0.25	4	1	1:4	One/Cumulated	Cumulated	One	Cumulated	rewarded
Aeden	m	1	1	5	1128	3	2011-09-12	big_amount	1	rewarded	Right	0.166667	6	1	1:6	One/Cumulated	Cumulated	One	Cumulated	rewarded
Aeden	m	1	1	5	1129	3	2011-09-12	big_amount	0	probe	Right	0.857143	7	6	6:7	Biggest Dot/Random	Random	Biggest Dot	Random	unrewarded
Aeden	m	1	1	5	1130	3	2011-09-12	big_amount	1	after	Right	0.125	8	1	1:8	One/Cumulated	Cumulated	One	Cumulated	rewarded
Aeden	m	1	1	5	1131	3	2011-09-12	big_amount	1	rewarded	Left	0.25	8	2	2:8	Smallest Dot/Random	Smallest Dot	Smallest Dot	Random	rewarded
Aeden	m	1	1	5	1132	3	2011-09-12	big_amount	0	probe	Left	0.625	8	5	5:8	Biggest Dot/Random	Biggest Dot	Biggest Dot	Random	unrewarded
Aeden	m	1	1	5	1133	3	2011-09-12	big_amount	1	after	Left	0.166667	6	1	1:6	One/Cumulated	Cumulated	Cumulated	One	rewarded
Aeden	m	1	1	5	1134	3	2011-09-12	big_amount	1	rewarded	Right	0.333333	6	2	2:6	Smallest Dot/Random	Random	Smallest Dot	Random	rewarded
Aeden	m	1	1	5	1135	3	2011-09-12	big_amount	1	rewarded	Left	0.285714	7	2	2:7	Biggest Dot/Random	Random	Random	Biggest Dot	rewarded
Aeden	m	1	1	5	1136	4	2011-09-20	big_amount	1	rewarded	Right	0.142857	7	1	1:7	One/Cumulated	Cumulated	One	Cumulated	rewarded
Aeden	m	1	1	5	1137	4	2011-09-20	big_amount	1	rewarded	Left	0.25	8	2	2:8	Biggest Dot/Random	Biggest Dot	Biggest Dot	Random	rewarded
Aeden	m	1	1	5	1138	4	2011-09-20	big_amount	1	rewarded	Left	0.333333	6	2	2:6	Smallest Dot/Random	Random	Random	Smallest Dot	rewarded
Aeden	m	1	1	5	1139	4	2011-09-20	big_amount	1	rewarded	Right	0.2	5	1	1:5	One/Cumulated	Cumulated	One	Cumulated	rewarded
Aeden	m	1	1	5	1140	4	2011-09-20	big_amount	1	rewarded	Left	0.25	8	2	2:8	Biggest Dot/Random	Random	Random	Biggest Dot	rewarded
Aeden	m	1	1	5	1141	4	2011-09-20	big_amount	0	probe	Left	0.75	4	3	3:4	Smallest Dot/Random	Smallest Dot	Smallest Dot	Random	unrewarded
Aeden	m	1	1	5	1142	4	2011-09-20	big_amount	1	after	Right	0.375	8	3	3:8	Biggest Dot/Random	Biggest Dot	Random	Biggest Dot	rewarded
Aeden	m	1	1	5	1143	4	2011-09-20	big_amount	1	rewarded	Left	0.333333	6	2	2:6	Smallest Dot/Random	Random	Random	Smallest Dot	rewarded
Aeden	m	1	1	5	1144	4	2011-09-20	big_amount	1	rewarded	Left	0.166667	6	1	1:6	One/Cumulated	Cumulated	Cumulated	One	rewarded
Aeden	m	1	1	5	1145	4	2011-09-20	big_amount	1	probe	Left	0.625	8	5	5:8	Biggest Dot/Random	Random	Random	Biggest Dot	unrewarded
Aeden	m	1	1	5	1146	4	2011-09-20	big_amount	1	after	Right	0.2	5	1	1:5	One/Cumulated	Cumulated	One	Cumulated	rewarded
Aeden	m	1	1	5	1147	4	2011-09-20	big_amount	1	probe	Right	0.857143	7	6	6:7	Smallest Dot/Random	Smallest Dot	Random	Smallest Dot	unrewarded
Aeden	m	1	1	5	1148	4	2011-09-20	big_amount	1	after	Left	0.25	4	1	1:4	One/Cumulated	Cumulated	Cumulated	One	rewarded
Aeden	m	1	1	5	1149	4	2011-09-20	big_amount	1	rewarded	Right	0.166667	6	1	1:6	One/Cumulated	Cumulated	One	Cumulated	rewarded
Aeden	m	1	1	5	1150	4	2011-09-20	big_amount	1	rewarded	Left	0.25	8	2	2:8	Biggest Dot/Random	Biggest Dot	Biggest Dot	Random	rewarded
Aeden	m	1	1	5	1151	4	2011-09-20	big_amount	1	rewarded	Right	0.285714	7	2	2:7	Smallest Dot/Random	Random	Smallest Dot	Random	rewarded
Aeden	m	1	1	5	1152	4	2011-09-20	big_amount	1	rewarded	Left	0.125	8	1	1:8	One/Cumulated	Cumulated	Cumulated	One	rewarded
Aeden	m	1	1	5	1153	4	2011-09-20	big_amount	1	probe	Right	0.625	8	5	5:8	Biggest Dot/Random	Random	Biggest Dot	Random	unrewarded
Aeden	m	1	1	5	1154	4	2011-09-20	big_amount	1	after	Left	0.142857	7	1	1:7	One/Cumulated	Cumulated	Cumulated	One	rewarded
Aeden	m	1	1	5	1155	4	2011-09-20	big_amount	0	probe	Left	0.75	4	3	3:4	Smallest Dot/Random	Smallest Dot	Smallest Dot	Random	unrewarded
Aeden	m	1	1	5	1156	4	2011-09-20	big_amount	1	after	Right	0.285714	7	2	2:7	Biggest Dot/Random	Biggest Dot	Random	Biggest Dot	rewarded
Aeden	m	1	1	5	1157	4	2011-09-20	big_amount	1	rewarded	Right	0.375	8	3	3:8	Smallest Dot/Random	Random	Smallest Dot	Random	rewarded
Aeden	m	1	1	5	1158	4	2011-09-20	big_amount	1	rewarded	Right	0.166667	6	1	1:6	One/Cumulated	Cumulated	One	Cumulated	rewarded
Aeden	m	1	1	5	1159	4	2011-09-20	big_amount	1	rewarded	Left	0.125	8	1	1:8	One/Cumulated	Cumulated	Cumulated	One	rewarded
Aeden	m	1	1	5	1160	4	2011-09-20	big_amount	1	rewarded	Right	0.125	8	1	1:8	One/Cumulated	Cumulated	One	Cumulated	rewarded
Aeden	m	1	1	5	1161	4	2011-09-20	big_amount	1	rewarded	Right	0.142857	7	1	1:7	One/Cumulated	Cumulated	One	Cumulated	rewarded
Aeden	m	1	1	5	1162	4	2011-09-20	big_amount	1	rewarded	Left	0.2	5	1	1:5	One/Cumulated	Cumulated	Cumulated	One	rewarded
Aeden	m	1	1	5	1163	4	2011-09-20	big_amount	1	rewarded	Left	0.333333	6	2	2:6	Biggest Dot/Random	Random	Random	Biggest Dot	rewarded
Aeden	m	1	1	5	1164	4	2011-09-20	big_amount	1	rewarded	Left	0.375	8	3	3:8	Smallest Dot/Random	Smallest Dot	Smallest Dot	Random	rewarded
Aeden	m	1	1	5	1165	4	2011-09-20	big_amount	1	probe	Right	0.857143	7	6	6:7	Biggest Dot/Random	Biggest Dot	Random	Biggest Dot	unrewarded
Aeden	m	1	1	5	1166	4	2011-09-20	big_amount	1	after	Left	0.25	4	1	1:4	One/Cumulated	Cumulated	Cumulated	One	rewarded
Aeden	m	1	1	5	1167	4	2011-09-20	big_amount	1	rewarded	Right	0.285714	7	2	2:7	Smallest Dot/Random	Random	Smallest Dot	Random	rewarded
Aeden	m	1	1	5	1168	4	2011-09-20	big_amount	1	rewarded	Right	0.25	4	1	1:4	One/Cumulated	Cumulated	One	Cumulated	rewarded
Aeden	m	1	1	6	1169	1	2011-09-20	big_amount	1	rewarded	Right	0.166667	6	1	1:6	One/Cumulated	Cumulated	One	Cumulated	rewarded
Aeden	m	1	1	6	1170	1	2011-09-20	big_amount	1	rewarded	Right	0.333333	6	2	2:6	Biggest Dot/Random	Random	Biggest Dot	Random	rewarded
Aeden	m	1	1	6	1171	1	2011-09-20	big_amount	1	rewarded	Right	0.285714	7	2	2:7	Smallest Dot/Random	Smallest Dot	Random	Smallest Dot	rewarded
Aeden	m	1	1	6	1172	1	2011-09-20	big_amount	1	rewarded	Right	0.375	8	3	3:8	Biggest Dot/Random	Biggest Dot	Random	Biggest Dot	rewarded
Aeden	m	1	1	6	1173	1	2011-09-20	big_amount	1	probe	Left	0.75	8	6	6:8	Smallest Dot/Random	Random	Random	Smallest Dot	unrewarded
Aeden	m	1	1	6	1174	1	2011-09-20	big_amount	1	after	Right	0.142857	7	1	1:7	One/Cumulated	Cumulated	One	Cumulated	rewarded
Aeden	m	1	1	6	1175	1	2011-09-20	big_amount	0	rewarded	Left	0.25	4	1	1:4	One/Cumulated	Cumulated	Cumulated	One	rewarded
Aeden	m	1	1	6	1177	1	2011-09-20	big_amount	1	rewarded	Left	0.166667	6	1	1:6	One/Cumulated	Cumulated	Cumulated	One	rewarded
Aeden	m	1	1	6	1178	1	2011-09-20	big_amount	1	rewarded	Right	0.2	5	1	1:5	One/Cumulated	Cumulated	One	Cumulated	rewarded
Aeden	m	1	1	6	1179	1	2011-09-20	big_amount	1	rewarded	Left	0.333333	6	2	2:6	Biggest Dot/Random	Random	Random	Biggest Dot	rewarded
Aeden	m	1	1	6	1180	1	2011-09-20	big_amount	0	probe	Left	0.875	8	7	7:8	Smallest Dot/Random	Smallest Dot	Smallest Dot	Random	unrewarded
Aeden	m	1	1	6	1181	1	2011-09-20	big_amount	0	after	Right	0.25	8	2	2:8	Biggest Dot/Random	Biggest Dot	Random	Biggest Dot	rewarded
Aeden	m	1	1	6	1183	1	2011-09-20	big_amount	1	rewarded	Right	0.285714	7	2	2:7	Smallest Dot/Random	Random	Smallest Dot	Random	rewarded
Aeden	m	1	1	6	1184	1	2011-09-20	big_amount	1	rewarded	Left	0.125	8	1	1:8	One/Cumulated	Cumulated	Cumulated	One	rewarded
Aeden	m	1	1	6	1185	1	2011-09-20	big_amount	1	rewarded	Right	0.25	4	1	1:4	One/Cumulated	Cumulated	One	Cumulated	rewarded
Aeden	m	1	1	6	1186	1	2011-09-20	big_amount	1	rewarded	Left	0.375	8	3	3:8	Biggest Dot/Random	Random	Random	Biggest Dot	rewarded
Aeden	m	1	1	6	1187	1	2011-09-20	big_amount	0	probe	Left	0.8	5	4	4:5	Smallest Dot/Random	Smallest Dot	Smallest Dot	Random	unrewarded
Aeden	m	1	1	6	1188	1	2011-09-20	big_amount	1	after	Left	0.166667	6	1	1:6	One/Cumulated	Cumulated	Cumulated	One	rewarded
Aeden	m	1	1	6	1189	1	2011-09-20	big_amount	1	rewarded	Right	0.25	8	2	2:8	Biggest Dot/Random	Biggest Dot	Random	Biggest Dot	rewarded
Aeden	m	1	1	6	1190	1	2011-09-20	big_amount	1	rewarded	Right	0.2	5	1	1:5	One/Cumulated	Cumulated	One	Cumulated	rewarded
Aeden	m	1	1	6	1191	1	2011-09-20	big_amount	1	probe	Left	0.75	8	6	6:8	Smallest Dot/Random	Random	Random	Smallest Dot	unrewarded
Aeden	m	1	1	6	1192	1	2011-09-20	big_amount	1	after	Left	0.125	8	1	1:8	One/Cumulated	Cumulated	Cumulated	One	rewarded
Aeden	m	1	1	6	1193	1	2011-09-20	big_amount	1	rewarded	Left	0.142857	7	1	1:7	One/Cumulated	Cumulated	Cumulated	One	rewarded
Aeden	m	1	1	6	1194	1	2011-09-20	big_amount	1	rewarded	Right	0.142857	7	1	1:7	One/Cumulated	Cumulated	One	Cumulated	rewarded
Aeden	m	1	1	6	1195	1	2011-09-20	big_amount	1	probe	Right	0.8	5	4	4:5	Biggest Dot/Random	Random	Biggest Dot	Random	unrewarded
Aeden	m	1	1	6	1196	1	2011-09-20	big_amount	1	after	Left	0.25	8	2	2:8	Smallest Dot/Random	Smallest Dot	Smallest Dot	Random	rewarded
Aeden	m	1	1	6	1197	1	2011-09-20	big_amount	1	rewarded	Left	0.333333	6	2	2:6	Biggest Dot/Random	Biggest Dot	Biggest Dot	Random	rewarded
Aeden	m	1	1	6	1198	1	2011-09-20	big_amount	1	rewarded	Left	0.2	5	1	1:5	One/Cumulated	Cumulated	Cumulated	One	rewarded
Aeden	m	1	1	6	1199	1	2011-09-20	big_amount	0	probe	Right	0.875	8	7	7:8	Smallest Dot/Random	Random	Smallest Dot	Random	unrewarded
Aeden	m	1	1	6	1200	1	2011-09-20	big_amount	1	after	Left	0.25	4	1	1:4	One/Cumulated	Cumulated	Cumulated	One	rewarded
Aeden	m	1	1	6	1201	1	2011-09-20	big_amount	1	rewarded	Right	0.285714	7	2	2:7	Biggest Dot/Random	Random	Biggest Dot	Random	rewarded
Aeden	m	1	1	6	1202	1	2011-09-20	big_amount	1	rewarded	Right	0.375	8	3	3:8	Smallest Dot/Random	Smallest Dot	Random	Smallest Dot	rewarded
Aeden	m	1	1	6	1203	1	2011-09-20	big_amount	1	rewarded	Left	0.125	8	1	1:8	One/Cumulated	Cumulated	Cumulated	One	rewarded
Aeden	m	1	1	6	1204	2	2011-09-20	big_amount	1	rewarded	Left	0.25	4	1	1:4	One/Cumulated	Cumulated	Cumulated	One	rewarded
Aeden	m	1	1	6	1205	2	2011-09-20	big_amount	1	rewarded	Left	0.285714	7	2	2:7	Biggest Dot/Random	Biggest Dot	Biggest Dot	Random	rewarded
Aeden	m	1	1	6	1206	2	2011-09-20	big_amount	1	rewarded	Left	0.375	8	3	3:8	Smallest Dot/Random	Random	Random	Smallest Dot	rewarded
Aeden	m	1	1	6	1207	2	2011-09-20	big_amount	1	rewarded	Right	0.333333	6	2	2:6	Biggest Dot/Random	Random	Biggest Dot	Random	rewarded
Aeden	m	1	1	6	1208	2	2011-09-20	big_amount	1	probe	Right	0.75	8	6	6:8	Smallest Dot/Random	Smallest Dot	Random	Smallest Dot	unrewarded
Aeden	m	1	1	6	1209	2	2011-09-20	big_amount	1	after	Left	0.25	4	1	1:4	One/Cumulated	Cumulated	Cumulated	One	rewarded
Aeden	m	1	1	6	1210	2	2011-09-20	big_amount	1	rewarded	Left	0.166667	6	1	1:6	One/Cumulated	Cumulated	Cumulated	One	rewarded
Aeden	m	1	1	6	1211	2	2011-09-20	big_amount	1	rewarded	Left	0.375	8	3	3:8	Biggest Dot/Random	Biggest Dot	Biggest Dot	Random	rewarded
Aeden	m	1	1	6	1212	2	2011-09-20	big_amount	1	rewarded	Right	0.333333	6	2	2:6	Smallest Dot/Random	Random	Smallest Dot	Random	rewarded
Aeden	m	1	1	6	1213	2	2011-09-20	big_amount	1	rewarded	Right	0.142857	7	1	1:7	One/Cumulated	Cumulated	One	Cumulated	rewarded
Aeden	m	1	1	6	1214	2	2011-09-20	big_amount	1	probe	Right	0.8	5	4	4:5	Biggest Dot/Random	Random	Biggest Dot	Random	unrewarded
Aeden	m	1	1	6	1215	2	2011-09-20	big_amount	1	after	Left	0.2	5	1	1:5	One/Cumulated	Cumulated	Cumulated	One	rewarded
Aeden	m	1	1	6	1216	2	2011-09-20	big_amount	1	probe	Right	0.875	8	7	7:8	Smallest Dot/Random	Smallest Dot	Random	Smallest Dot	unrewarded
Aeden	m	1	1	6	1217	2	2011-09-20	big_amount	1	after	Left	0.166667	6	1	1:6	One/Cumulated	Cumulated	Cumulated	One	rewarded
Aeden	m	1	1	6	1218	2	2011-09-20	big_amount	1	rewarded	Right	0.25	8	2	2:8	Biggest Dot/Random	Biggest Dot	Random	Biggest Dot	rewarded
Aeden	m	1	1	6	1219	2	2011-09-20	big_amount	1	probe	Left	0.8	5	4	4:5	Smallest Dot/Random	Random	Random	Smallest Dot	unrewarded
Aeden	m	1	1	6	1220	2	2011-09-20	big_amount	1	after	Right	0.333333	6	2	2:6	Biggest Dot/Random	Random	Biggest Dot	Random	rewarded
Aeden	m	1	1	6	1221	2	2011-09-20	big_amount	1	rewarded	Left	0.25	8	2	2:8	Smallest Dot/Random	Smallest Dot	Smallest Dot	Random	rewarded
Aeden	m	1	1	6	1222	2	2011-09-20	big_amount	0	rewarded	Left	0.375	8	3	3:8	Biggest Dot/Random	Biggest Dot	Biggest Dot	Random	rewarded
Aeden	m	1	1	6	1224	2	2011-09-20	big_amount	1	rewarded	Right	0.125	8	1	1:8	One/Cumulated	Cumulated	One	Cumulated	rewarded
Aeden	m	1	1	6	1225	2	2011-09-20	big_amount	1	rewarded	Left	0.25	4	1	1:4	One/Cumulated	Cumulated	Cumulated	One	rewarded
Aeden	m	1	1	6	1226	2	2011-09-20	big_amount	1	rewarded	Left	0.285714	7	2	2:7	Smallest Dot/Random	Random	Random	Smallest Dot	rewarded
Aeden	m	1	1	6	1227	2	2011-09-20	big_amount	1	rewarded	Left	0.142857	7	1	1:7	One/Cumulated	Cumulated	Cumulated	One	rewarded
Aeden	m	1	1	6	1228	2	2011-09-20	big_amount	1	rewarded	Right	0.125	8	1	1:8	One/Cumulated	Cumulated	One	Cumulated	rewarded
Aeden	m	1	1	6	1229	2	2011-09-20	big_amount	1	probe	Right	0.875	8	7	7:8	Biggest Dot/Random	Random	Biggest Dot	Random	unrewarded
Aeden	m	1	1	6	1230	2	2011-09-20	big_amount	0	after	Right	0.142857	7	1	1:7	One/Cumulated	Cumulated	One	Cumulated	rewarded
Aeden	m	1	1	6	1232	2	2011-09-20	big_amount	1	rewarded	Left	0.166667	6	1	1:6	One/Cumulated	Cumulated	Cumulated	One	rewarded
Aeden	m	1	1	6	1233	2	2011-09-20	big_amount	1	rewarded	Left	0.285714	7	2	2:7	Smallest Dot/Random	Smallest Dot	Smallest Dot	Random	rewarded
Aeden	m	1	1	6	1234	2	2011-09-20	big_amount	1	rewarded	Right	0.125	8	1	1:8	One/Cumulated	Cumulated	One	Cumulated	rewarded
Aeden	m	1	1	6	1235	2	2011-09-20	big_amount	0	probe	Right	0.75	8	6	6:8	Biggest Dot/Random	Biggest Dot	Random	Biggest Dot	unrewarded
Aeden	m	1	1	6	1236	2	2011-09-20	big_amount	1	after	Right	0.2	5	1	1:5	One/Cumulated	Cumulated	One	Cumulated	rewarded
Aeden	m	1	1	6	1237	2	2011-09-20	big_amount	1	rewarded	Left	0.25	8	2	2:8	Smallest Dot/Random	Random	Random	Smallest Dot	rewarded
Aeden	m	1	1	6	1238	2	2011-09-20	big_amount	1	rewarded	Right	0.2	5	1	1:5	One/Cumulated	Cumulated	One	Cumulated	rewarded
Aeden	m	1	1	6	1239	3	2011-09-20	big_amount	1	rewarded	Left	0.285714	7	2	2:7	Smallest Dot/Random	Smallest Dot	Smallest Dot	Random	rewarded
Aeden	m	1	1	6	1240	3	2011-09-20	big_amount	1	rewarded	Right	0.166667	6	1	1:6	One/Cumulated	Cumulated	One	Cumulated	rewarded
Aeden	m	1	1	6	1241	3	2011-09-20	big_amount	1	rewarded	Left	0.25	8	2	2:8	Biggest Dot/Random	Biggest Dot	Biggest Dot	Random	rewarded
Aeden	m	1	1	6	1242	3	2011-09-20	big_amount	0	rewarded	Left	0.375	8	3	3:8	Smallest Dot/Random	Random	Random	Smallest Dot	rewarded
Aeden	m	1	1	6	1244	3	2011-09-20	big_amount	1	rewarded	Right	0.285714	7	2	2:7	Biggest Dot/Random	Random	Biggest Dot	Random	rewarded
Aeden	m	1	1	6	1245	3	2011-09-20	big_amount	1	rewarded	Right	0.142857	7	1	1:7	One/Cumulated	Cumulated	One	Cumulated	rewarded
Aeden	m	1	1	6	1246	3	2011-09-20	big_amount	1	rewarded	Left	0.2	5	1	1:5	One/Cumulated	Cumulated	Cumulated	One	rewarded
Aeden	m	1	1	6	1247	3	2011-09-20	big_amount	1	rewarded	Left	0.333333	6	2	2:6	Smallest Dot/Random	Smallest Dot	Smallest Dot	Random	rewarded
Aeden	m	1	1	6	1248	3	2011-09-20	big_amount	1	rewarded	Right	0.25	8	2	2:8	Biggest Dot/Random	Biggest Dot	Random	Biggest Dot	rewarded
Aeden	m	1	1	6	1249	3	2011-09-20	big_amount	1	rewarded	Left	0.142857	7	1	1:7	One/Cumulated	Cumulated	Cumulated	One	rewarded
Aeden	m	1	1	6	1250	3	2011-09-20	big_amount	0	probe	Left	0.8	5	4	4:5	Smallest Dot/Random	Random	Random	Smallest Dot	unrewarded
Aeden	m	1	1	6	1251	3	2011-09-20	big_amount	1	after	Right	0.375	8	3	3:8	Biggest Dot/Random	Random	Biggest Dot	Random	rewarded
Aeden	m	1	1	6	1252	3	2011-09-20	big_amount	1	rewarded	Left	0.333333	6	2	2:6	Smallest Dot/Random	Smallest Dot	Smallest Dot	Random	rewarded
Aeden	m	1	1	6	1253	3	2011-09-20	big_amount	1	rewarded	Left	0.166667	6	1	1:6	One/Cumulated	Cumulated	Cumulated	One	rewarded
Aeden	m	1	1	6	1254	3	2011-09-20	big_amount	1	rewarded	Right	0.125	8	1	1:8	One/Cumulated	Cumulated	One	Cumulated	rewarded
Aeden	m	1	1	6	1255	3	2011-09-20	big_amount	1	rewarded	Right	0.25	4	1	1:4	One/Cumulated	Cumulated	One	Cumulated	rewarded
Aeden	m	1	1	6	1256	3	2011-09-20	big_amount	1	probe	Left	0.8	5	4	4:5	Biggest Dot/Random	Biggest Dot	Biggest Dot	Random	unrewarded
Aeden	m	1	1	6	1257	3	2011-09-20	big_amount	1	after	Right	0.166667	6	1	1:6	One/Cumulated	Cumulated	One	Cumulated	rewarded
Aeden	m	1	1	6	1258	3	2011-09-20	big_amount	0	probe	Right	0.875	8	7	7:8	Smallest Dot/Random	Random	Smallest Dot	Random	unrewarded
Aeden	m	1	1	6	1259	3	2011-09-20	big_amount	1	after	Left	0.2	5	1	1:5	One/Cumulated	Cumulated	Cumulated	One	rewarded
Aeden	m	1	1	6	1260	3	2011-09-20	big_amount	1	rewarded	Left	0.2	5	1	1:5	One/Cumulated	Cumulated	Cumulated	One	rewarded
Aeden	m	1	1	6	1261	3	2011-09-20	big_amount	1	probe	Right	0.75	8	6	6:8	Biggest Dot/Random	Random	Biggest Dot	Random	unrewarded
Aeden	m	1	1	6	1262	3	2011-09-20	big_amount	0	after	Right	0.25	8	2	2:8	Smallest Dot/Random	Smallest Dot	Random	Smallest Dot	rewarded
Aeden	m	1	1	6	1264	3	2011-09-20	big_amount	1	rewarded	Right	0.375	8	3	3:8	Biggest Dot/Random	Biggest Dot	Random	Biggest Dot	rewarded
Aeden	m	1	1	6	1265	3	2011-09-20	big_amount	1	rewarded	Left	0.125	8	1	1:8	One/Cumulated	Cumulated	Cumulated	One	rewarded
Aeden	m	1	1	6	1266	3	2011-09-20	big_amount	1	rewarded	Right	0.125	8	1	1:8	One/Cumulated	Cumulated	One	Cumulated	rewarded
Aeden	m	1	1	6	1267	3	2011-09-20	big_amount	1	probe	Right	0.875	8	7	7:8	Smallest Dot/Random	Random	Smallest Dot	Random	unrewarded
Aeden	m	1	1	6	1268	3	2011-09-20	big_amount	1	after	Left	0.25	4	1	1:4	One/Cumulated	Cumulated	Cumulated	One	rewarded
Aeden	m	1	1	6	1269	3	2011-09-20	big_amount	0	probe	Left	0.75	8	6	6:8	Biggest Dot/Random	Random	Random	Biggest Dot	unrewarded
Aeden	m	1	1	6	1270	3	2011-09-20	big_amount	1	after	Right	0.142857	7	1	1:7	One/Cumulated	Cumulated	One	Cumulated	rewarded
Aeden	m	1	1	6	1271	3	2011-09-20	big_amount	1	rewarded	Left	0.25	4	1	1:4	One/Cumulated	Cumulated	Cumulated	One	rewarded
Aeden	m	1	1	6	1272	3	2011-09-20	big_amount	1	rewarded	Right	0.333333	6	2	2:6	Smallest Dot/Random	Smallest Dot	Random	Smallest Dot	rewarded
Aeden	m	1	1	6	1273	3	2011-09-20	big_amount	1	rewarded	Left	0.285714	7	2	2:7	Biggest Dot/Random	Biggest Dot	Biggest Dot	Random	rewarded
Aeden	m	1	1	6	1274	4	2011-09-23	big_amount	0	rewarded	Left	0.142857	7	1	1:7	One/Cumulated	Cumulated	Cumulated	One	rewarded
Aeden	m	1	1	6	1277	4	2011-09-23	big_amount	1	rewarded	Right	0.285714	7	2	2:7	Biggest Dot/Random	Biggest Dot	Random	Biggest Dot	rewarded
Aeden	m	1	1	6	1278	4	2011-09-23	big_amount	0	rewarded	Left	0.25	8	2	2:8	Smallest Dot/Random	Random	Random	Smallest Dot	rewarded
Aeden	m	1	1	6	1280	4	2011-09-23	big_amount	1	probe	Right	0.8	5	4	4:5	Biggest Dot/Random	Random	Biggest Dot	Random	unrewarded
Aeden	m	1	1	6	1281	4	2011-09-23	big_amount	0	after	Left	0.125	8	1	1:8	One/Cumulated	Cumulated	Cumulated	One	rewarded
Aeden	m	1	1	6	1283	4	2011-09-23	big_amount	0	rewarded	Left	0.25	8	2	2:8	Smallest Dot/Random	Smallest Dot	Smallest Dot	Random	rewarded
Aeden	m	1	1	6	1285	4	2011-09-23	big_amount	0	rewarded	Right	0.25	4	1	1:4	One/Cumulated	Cumulated	One	Cumulated	rewarded
Aeden	m	1	1	6	1287	4	2011-09-23	big_amount	0	rewarded	Left	0.333333	6	2	2:6	Biggest Dot/Random	Biggest Dot	Biggest Dot	Random	rewarded
Aeden	m	1	1	6	1289	4	2011-09-23	big_amount	1	rewarded	Left	0.285714	7	2	2:7	Smallest Dot/Random	Random	Random	Smallest Dot	rewarded
Aeden	m	1	1	6	1290	4	2011-09-23	big_amount	1	probe	Right	0.8	5	4	4:5	Biggest Dot/Random	Random	Biggest Dot	Random	unrewarded
Aeden	m	1	1	6	1291	4	2011-09-23	big_amount	0	after	Right	0.333333	6	2	2:6	Smallest Dot/Random	Smallest Dot	Random	Smallest Dot	rewarded
Aeden	m	1	1	6	1293	4	2011-09-23	big_amount	1	rewarded	Right	0.25	4	1	1:4	One/Cumulated	Cumulated	One	Cumulated	rewarded
Aeden	m	1	1	6	1294	4	2011-09-23	big_amount	1	rewarded	Left	0.2	5	1	1:5	One/Cumulated	Cumulated	Cumulated	One	rewarded
Aeden	m	1	1	6	1295	4	2011-09-23	big_amount	1	probe	Left	0.75	8	6	6:8	Biggest Dot/Random	Biggest Dot	Biggest Dot	Random	unrewarded
Aeden	m	1	1	6	1296	4	2011-09-23	big_amount	1	after	Right	0.142857	7	1	1:7	One/Cumulated	Cumulated	One	Cumulated	rewarded
Aeden	m	1	1	6	1297	4	2011-09-23	big_amount	0	rewarded	Left	0.166667	6	1	1:6	One/Cumulated	Cumulated	Cumulated	One	rewarded
Aeden	m	1	1	6	1301	4	2011-09-23	big_amount	1	rewarded	Right	0.333333	6	2	2:6	Smallest Dot/Random	Random	Smallest Dot	Random	rewarded
Aeden	m	1	1	6	1302	4	2011-09-23	big_amount	0	rewarded	Left	0.375	8	3	3:8	Biggest Dot/Random	Random	Random	Biggest Dot	rewarded
Aeden	m	1	1	6	1304	4	2011-09-23	big_amount	1	probe	Right	0.875	8	7	7:8	Smallest Dot/Random	Smallest Dot	Random	Smallest Dot	unrewarded
Aeden	m	1	1	6	1305	4	2011-09-23	big_amount	0	after	Left	0.375	8	3	3:8	Biggest Dot/Random	Biggest Dot	Biggest Dot	Random	rewarded
Aeden	m	1	1	6	1308	4	2011-09-23	big_amount	1	rewarded	Right	0.375	8	3	3:8	Smallest Dot/Random	Random	Smallest Dot	Random	rewarded
Aeden	m	1	1	6	1309	4	2011-09-23	big_amount	1	rewarded	Left	0.125	8	1	1:8	One/Cumulated	Cumulated	Cumulated	One	rewarded
Aeden	m	1	1	6	1310	4	2011-09-23	big_amount	0	probe	Right	0.875	8	7	7:8	Biggest Dot/Random	Random	Biggest Dot	Random	unrewarded
Aeden	m	1	1	6	1311	4	2011-09-23	big_amount	1	after	Left	0.25	4	1	1:4	One/Cumulated	Cumulated	Cumulated	One	rewarded
Aeden	m	1	1	6	1312	4	2011-09-23	big_amount	0	probe	Left	0.75	8	6	6:8	Smallest Dot/Random	Smallest Dot	Smallest Dot	Random	unrewarded
Aeden	m	1	1	6	1313	4	2011-09-23	big_amount	1	after	Left	0.2	5	1	1:5	One/Cumulated	Cumulated	Cumulated	One	rewarded
Aeden	m	1	1	6	1314	4	2011-09-23	big_amount	1	rewarded	Right	0.166667	6	1	1:6	One/Cumulated	Cumulated	One	Cumulated	rewarded
Aeden	m	1	1	6	1315	4	2011-09-23	big_amount	1	rewarded	Left	0.125	8	1	1:8	One/Cumulated	Cumulated	Cumulated	One	rewarded
Aeden	m	1	1	6	1316	4	2011-09-23	big_amount	1	rewarded	Right	0.2	5	1	1:5	One/Cumulated	Cumulated	One	Cumulated	rewarded
Aeden	m	1	1	6	1317	4	2011-09-23	big_amount	0	rewarded	Left	0.166667	6	1	1:6	One/Cumulated	Cumulated	Cumulated	One	rewarded
Aeden	m	1	1	6	1319	4	2011-09-23	big_amount	1	rewarded	Right	0.25	8	2	2:8	Biggest Dot/Random	Biggest Dot	Random	Biggest Dot	rewarded
Aeden	m	1	1	6	1320	4	2011-09-23	big_amount	1	rewarded	Right	0.142857	7	1	1:7	One/Cumulated	Cumulated	One	Cumulated	rewarded
Aeden	m	1	1	6	1321	4	2011-09-23	big_amount	1	rewarded	Right	0.285714	7	2	2:7	Smallest Dot/Random	Random	Smallest Dot	Random	rewarded
Banja	f	2	0	1	702	1	2011-08-04	small_amount	1	rewarded	Left	0.142857	1	7	1:7	One/Cumulated	One	One	Cumulated	rewarded
Banja	f	2	0	1	703	1	2011-08-04	small_amount	1	rewarded	Right	0.25	2	8	2:8	Biggest Dot/Random	Random	Biggest Dot	Random	rewarded
Banja	f	2	0	1	704	1	2011-08-04	small_amount	1	rewarded	Right	0.333333	2	6	2:6	Smallest Dot/Random	Smallest Dot	Random	Smallest Dot	rewarded
Banja	f	2	0	1	705	1	2011-08-04	small_amount	1	rewarded	Right	0.125	1	8	1:8	One/Cumulated	One	Cumulated	One	rewarded
Banja	f	2	0	1	706	1	2011-08-04	small_amount	1	rewarded	Left	0.285714	2	7	2:7	Biggest Dot/Random	Biggest Dot	Biggest Dot	Random	rewarded
Banja	f	2	0	1	707	1	2011-08-04	small_amount	1	rewarded	Left	0.333333	2	6	2:6	Smallest Dot/Random	Random	Random	Smallest Dot	rewarded
Banja	f	2	0	1	708	1	2011-08-04	small_amount	1	rewarded	Left	0.166667	1	6	1:6	One/Cumulated	One	One	Cumulated	rewarded
Banja	f	2	0	1	709	1	2011-08-04	small_amount	1	rewarded	Right	0.25	1	4	1:4	One/Cumulated	One	Cumulated	One	rewarded
Banja	f	2	0	1	710	1	2011-08-04	small_amount	0	probe	Right	0.333333	1	3	1:3	One/Cumulated	One	Cumulated	One	unrewarded
Banja	f	2	0	1	711	1	2011-08-04	small_amount	0	after	Left	0.25	2	8	2:8	Biggest Dot/Random	Random	Random	Biggest Dot	rewarded
Banja	f	2	0	1	713	1	2011-08-04	small_amount	1	rewarded	Left	0.285714	2	7	2:7	Smallest Dot/Random	Smallest Dot	Smallest Dot	Random	rewarded
Banja	f	2	0	1	714	1	2011-08-04	small_amount	1	rewarded	Right	0.375	3	8	3:8	Biggest Dot/Random	Biggest Dot	Random	Biggest Dot	rewarded
Banja	f	2	0	1	715	1	2011-08-04	small_amount	1	probe	Left	0.4	2	5	2:5	Smallest Dot/Random	Random	Random	Smallest Dot	unrewarded
Banja	f	2	0	1	716	1	2011-08-04	small_amount	1	after	Right	0.125	1	8	1:8	One/Cumulated	One	Cumulated	One	rewarded
Banja	f	2	0	1	717	1	2011-08-04	small_amount	0	probe	Right	0.4	2	5	2:5	Biggest Dot/Random	Random	Biggest Dot	Random	unrewarded
Banja	f	2	0	1	718	1	2011-08-04	small_amount	1	after	Right	0.142857	1	7	1:7	One/Cumulated	One	Cumulated	One	rewarded
Banja	f	2	0	1	719	1	2011-08-04	small_amount	1	rewarded	Left	0.375	3	8	3:8	Smallest Dot/Random	Smallest Dot	Smallest Dot	Random	rewarded
Banja	f	2	0	1	720	1	2011-08-04	small_amount	1	rewarded	Left	0.375	3	8	3:8	Biggest Dot/Random	Biggest Dot	Biggest Dot	Random	rewarded
Banja	f	2	0	1	721	1	2011-08-04	small_amount	0	rewarded	Right	0.25	1	4	1:4	One/Cumulated	One	Cumulated	One	rewarded
Banja	f	2	0	1	723	1	2011-08-04	small_amount	1	rewarded	Right	0.142857	1	7	1:7	One/Cumulated	One	Cumulated	One	rewarded
Banja	f	2	0	1	724	1	2011-08-04	small_amount	0	rewarded	Left	0.2	1	5	1:5	One/Cumulated	One	One	Cumulated	rewarded
Banja	f	2	0	1	727	1	2011-08-04	small_amount	1	rewarded	Left	0.285714	2	7	2:7	Smallest Dot/Random	Random	Random	Smallest Dot	rewarded
Banja	f	2	0	1	728	1	2011-08-04	small_amount	0	probe	Left	0.5	4	8	4:8	Biggest Dot/Random	Random	Random	Biggest Dot	unrewarded
Banja	f	2	0	1	729	1	2011-08-04	small_amount	1	after	Right	0.2	1	5	1:5	One/Cumulated	One	Cumulated	One	rewarded
Banja	f	2	0	1	730	1	2011-08-04	small_amount	1	rewarded	Right	0.125	1	8	1:8	One/Cumulated	One	Cumulated	One	rewarded
Banja	f	2	0	1	731	1	2011-08-04	small_amount	1	probe	Left	0.333333	1	3	1:3	One/Cumulated	One	One	Cumulated	unrewarded
Banja	f	2	0	1	732	1	2011-08-04	small_amount	1	after	Right	0.25	2	8	2:8	Smallest Dot/Random	Smallest Dot	Random	Smallest Dot	rewarded
Banja	f	2	0	1	733	1	2011-08-04	small_amount	0	rewarded	Right	0.166667	1	6	1:6	One/Cumulated	One	Cumulated	One	rewarded
Banja	f	2	0	1	736	1	2011-08-04	small_amount	0	probe	Left	0.5	4	8	4:8	Biggest Dot/Random	Biggest Dot	Biggest Dot	Random	unrewarded
Banja	f	2	0	1	737	1	2011-08-04	small_amount	0	after	Right	0.2	1	5	1:5	One/Cumulated	One	Cumulated	One	rewarded
Banja	f	2	0	1	739	1	2011-08-04	small_amount	1	rewarded	Left	0.166667	1	6	1:6	One/Cumulated	One	One	Cumulated	rewarded
Banja	f	2	0	1	740	1	2011-08-04	small_amount	0	rewarded	Left	0.333333	2	6	2:6	Smallest Dot/Random	Random	Random	Smallest Dot	rewarded
Banja	f	2	0	1	742	1	2011-08-04	small_amount	1	rewarded	Right	0.25	1	4	1:4	One/Cumulated	One	Cumulated	One	rewarded
Banja	f	2	0	1	743	2	2011-08-04	small_amount	1	rewarded	Left	0.25	1	4	1:4	One/Cumulated	One	One	Cumulated	rewarded
Banja	f	2	0	1	744	2	2011-08-04	small_amount	1	rewarded	Right	0.2	1	5	1:5	One/Cumulated	One	Cumulated	One	rewarded
Banja	f	2	0	1	745	2	2011-08-04	small_amount	1	rewarded	Right	0.285714	2	7	2:7	Biggest Dot/Random	Random	Biggest Dot	Random	rewarded
Banja	f	2	0	1	746	2	2011-08-04	small_amount	1	rewarded	Left	0.25	2	8	2:8	Smallest Dot/Random	Smallest Dot	Smallest Dot	Random	rewarded
Banja	f	2	0	1	747	2	2011-08-04	small_amount	1	rewarded	Right	0.166667	1	6	1:6	One/Cumulated	One	Cumulated	One	rewarded
Banja	f	2	0	1	748	2	2011-08-04	small_amount	0	rewarded	Right	0.2	1	5	1:5	One/Cumulated	One	Cumulated	One	rewarded
Banja	f	2	0	1	750	2	2011-08-04	small_amount	0	probe	Right	0.4	2	5	2:5	Biggest Dot/Random	Biggest Dot	Random	Biggest Dot	unrewarded
Banja	f	2	0	1	751	2	2011-08-04	small_amount	0	after	Left	0.333333	2	6	2:6	Smallest Dot/Random	Random	Random	Smallest Dot	rewarded
Banja	f	2	0	1	753	2	2011-08-04	small_amount	1	rewarded	Left	0.375	3	8	3:8	Biggest Dot/Random	Random	Random	Biggest Dot	rewarded
Banja	f	2	0	1	754	2	2011-08-04	small_amount	1	rewarded	Right	0.125	1	8	1:8	One/Cumulated	One	Cumulated	One	rewarded
Banja	f	2	0	1	755	2	2011-08-04	small_amount	1	rewarded	Right	0.375	3	8	3:8	Smallest Dot/Random	Smallest Dot	Random	Smallest Dot	rewarded
Banja	f	2	0	1	756	2	2011-08-04	small_amount	1	rewarded	Left	0.2	1	5	1:5	One/Cumulated	One	One	Cumulated	rewarded
Banja	f	2	0	1	757	2	2011-08-04	small_amount	1	probe	Right	0.5	4	8	4:8	Biggest Dot/Random	Biggest Dot	Random	Biggest Dot	unrewarded
Banja	f	2	0	1	758	2	2011-08-04	small_amount	1	after	Right	0.285714	2	7	2:7	Smallest Dot/Random	Random	Smallest Dot	Random	rewarded
Banja	f	2	0	1	759	2	2011-08-04	small_amount	1	rewarded	Left	0.142857	1	7	1:7	One/Cumulated	One	One	Cumulated	rewarded
Banja	f	2	0	1	760	2	2011-08-04	small_amount	1	rewarded	Left	0.142857	1	7	1:7	One/Cumulated	One	One	Cumulated	rewarded
Banja	f	2	0	1	761	2	2011-08-04	small_amount	1	probe	Right	0.333333	1	3	1:3	One/Cumulated	One	Cumulated	One	unrewarded
Banja	f	2	0	1	762	2	2011-08-04	small_amount	1	after	Right	0.166667	1	6	1:6	One/Cumulated	One	Cumulated	One	rewarded
Banja	f	2	0	1	763	2	2011-08-04	small_amount	1	probe	Left	0.5	4	8	4:8	Biggest Dot/Random	Random	Random	Biggest Dot	unrewarded
Banja	f	2	0	1	764	2	2011-08-04	small_amount	1	after	Right	0.375	3	8	3:8	Smallest Dot/Random	Smallest Dot	Random	Smallest Dot	rewarded
Banja	f	2	0	1	765	2	2011-08-04	small_amount	1	rewarded	Right	0.285714	2	7	2:7	Biggest Dot/Random	Biggest Dot	Random	Biggest Dot	rewarded
Banja	f	2	0	1	766	2	2011-08-04	small_amount	1	rewarded	Left	0.166667	1	6	1:6	One/Cumulated	One	One	Cumulated	rewarded
Banja	f	2	0	1	767	2	2011-08-04	small_amount	1	rewarded	Left	0.333333	2	6	2:6	Smallest Dot/Random	Random	Random	Smallest Dot	rewarded
Banja	f	2	0	1	768	2	2011-08-04	small_amount	0	probe	Right	0.4	2	5	2:5	Biggest Dot/Random	Random	Biggest Dot	Random	unrewarded
Banja	f	2	0	1	769	2	2011-08-04	small_amount	1	after	Left	0.25	1	4	1:4	One/Cumulated	One	One	Cumulated	rewarded
Banja	f	2	0	1	770	2	2011-08-04	small_amount	1	rewarded	Right	0.25	1	4	1:4	One/Cumulated	One	Cumulated	One	rewarded
Banja	f	2	0	1	771	2	2011-08-04	small_amount	1	probe	Left	0.333333	1	3	1:3	One/Cumulated	One	One	Cumulated	unrewarded
Banja	f	2	0	1	772	2	2011-08-04	small_amount	1	after	Left	0.333333	2	6	2:6	Smallest Dot/Random	Smallest Dot	Smallest Dot	Random	rewarded
Banja	f	2	0	1	773	2	2011-08-04	small_amount	1	rewarded	Right	0.25	2	8	2:8	Biggest Dot/Random	Biggest Dot	Random	Biggest Dot	rewarded
Banja	f	2	0	1	774	2	2011-08-04	small_amount	1	rewarded	Left	0.142857	1	7	1:7	One/Cumulated	One	One	Cumulated	rewarded
Banja	f	2	0	1	775	2	2011-08-04	small_amount	1	rewarded	Left	0.125	1	8	1:8	One/Cumulated	One	One	Cumulated	rewarded
Banja	f	2	0	1	776	2	2011-08-04	small_amount	1	rewarded	Right	0.25	2	8	2:8	Smallest Dot/Random	Random	Smallest Dot	Random	rewarded
Banja	f	2	0	1	777	2	2011-08-04	small_amount	1	rewarded	Left	0.125	1	8	1:8	One/Cumulated	One	One	Cumulated	rewarded
Banja	f	2	0	1	778	3	2011-08-05	small_amount	1	rewarded	Right	0.166667	1	6	1:6	One/Cumulated	One	Cumulated	One	rewarded
Banja	f	2	0	1	779	3	2011-08-05	small_amount	1	rewarded	Left	0.2	1	5	1:5	One/Cumulated	One	One	Cumulated	rewarded
Banja	f	2	0	1	780	3	2011-08-05	small_amount	1	rewarded	Right	0.25	1	4	1:4	One/Cumulated	One	Cumulated	One	rewarded
Banja	f	2	0	1	781	3	2011-08-05	small_amount	1	rewarded	Left	0.285714	2	7	2:7	Biggest Dot/Random	Random	Random	Biggest Dot	rewarded
Banja	f	2	0	1	782	3	2011-08-05	small_amount	1	probe	Left	0.5	4	8	4:8	Smallest Dot/Random	Smallest Dot	Smallest Dot	Random	unrewarded
Banja	f	2	0	1	783	3	2011-08-05	small_amount	1	after	Left	0.333333	2	6	2:6	Biggest Dot/Random	Biggest Dot	Biggest Dot	Random	rewarded
Banja	f	2	0	1	784	3	2011-08-05	small_amount	1	rewarded	Right	0.125	1	8	1:8	One/Cumulated	One	Cumulated	One	rewarded
Banja	f	2	0	1	785	3	2011-08-05	small_amount	1	rewarded	Right	0.25	2	8	2:8	Smallest Dot/Random	Random	Smallest Dot	Random	rewarded
Banja	f	2	0	1	786	3	2011-08-05	small_amount	0	rewarded	Right	0.333333	2	6	2:6	Biggest Dot/Random	Random	Biggest Dot	Random	rewarded
Banja	f	2	0	1	788	3	2011-08-05	small_amount	1	rewarded	Left	0.142857	1	7	1:7	One/Cumulated	One	One	Cumulated	rewarded
Banja	f	2	0	1	789	3	2011-08-05	small_amount	0	probe	Left	0.5	4	8	4:8	Smallest Dot/Random	Smallest Dot	Smallest Dot	Random	unrewarded
Banja	f	2	0	1	790	3	2011-08-05	small_amount	1	after	Right	0.166667	1	6	1:6	One/Cumulated	One	Cumulated	One	rewarded
Banja	f	2	0	1	791	3	2011-08-05	small_amount	1	probe	Left	0.333333	1	3	1:3	One/Cumulated	One	One	Cumulated	unrewarded
Banja	f	2	0	1	792	3	2011-08-05	small_amount	1	after	Left	0.25	1	4	1:4	One/Cumulated	One	One	Cumulated	rewarded
Banja	f	2	0	1	793	3	2011-08-05	small_amount	0	probe	Right	0.333333	1	3	1:3	One/Cumulated	One	Cumulated	One	unrewarded
Banja	f	2	0	1	794	3	2011-08-05	small_amount	1	after	Right	0.375	3	8	3:8	Biggest Dot/Random	Biggest Dot	Random	Biggest Dot	rewarded
Banja	f	2	0	1	795	3	2011-08-05	small_amount	1	rewarded	Left	0.285714	2	7	2:7	Smallest Dot/Random	Random	Random	Smallest Dot	rewarded
Banja	f	2	0	1	796	3	2011-08-05	small_amount	1	rewarded	Right	0.375	3	8	3:8	Biggest Dot/Random	Random	Biggest Dot	Random	rewarded
Banja	f	2	0	1	797	3	2011-08-05	small_amount	1	rewarded	Right	0.166667	1	6	1:6	One/Cumulated	One	Cumulated	One	rewarded
Banja	f	2	0	1	798	3	2011-08-05	small_amount	1	rewarded	Right	0.25	2	8	2:8	Smallest Dot/Random	Smallest Dot	Random	Smallest Dot	rewarded
Banja	f	2	0	1	799	3	2011-08-05	small_amount	1	probe	Left	0.4	2	5	2:5	Biggest Dot/Random	Biggest Dot	Biggest Dot	Random	unrewarded
Banja	f	2	0	1	800	3	2011-08-05	small_amount	1	after	Right	0.2	1	5	1:5	One/Cumulated	One	Cumulated	One	rewarded
Banja	f	2	0	1	801	3	2011-08-05	small_amount	1	rewarded	Left	0.25	2	8	2:8	Smallest Dot/Random	Random	Random	Smallest Dot	rewarded
Banja	f	2	0	1	802	3	2011-08-05	small_amount	0	rewarded	Right	0.285714	2	7	2:7	Biggest Dot/Random	Random	Biggest Dot	Random	rewarded
Banja	f	2	0	1	805	3	2011-08-05	small_amount	1	rewarded	Right	0.2	1	5	1:5	One/Cumulated	One	Cumulated	One	rewarded
Banja	f	2	0	1	806	3	2011-08-05	small_amount	1	rewarded	Right	0.125	1	8	1:8	One/Cumulated	One	Cumulated	One	rewarded
Banja	f	2	0	1	807	3	2011-08-05	small_amount	1	rewarded	Left	0.375	3	8	3:8	Smallest Dot/Random	Smallest Dot	Smallest Dot	Random	rewarded
Banja	f	2	0	1	808	3	2011-08-05	small_amount	1	rewarded	Left	0.25	1	4	1:4	One/Cumulated	One	One	Cumulated	rewarded
Banja	f	2	0	1	809	3	2011-08-05	small_amount	0	rewarded	Left	0.142857	1	7	1:7	One/Cumulated	One	One	Cumulated	rewarded
Banja	f	2	0	1	811	3	2011-08-05	small_amount	1	probe	Right	0.4	2	5	2:5	Biggest Dot/Random	Biggest Dot	Random	Biggest Dot	unrewarded
Banja	f	2	0	1	812	3	2011-08-05	small_amount	1	after	Left	0.142857	1	7	1:7	One/Cumulated	One	One	Cumulated	rewarded
Banja	f	2	0	1	813	3	2011-08-05	small_amount	1	rewarded	Left	0.125	1	8	1:8	One/Cumulated	One	One	Cumulated	rewarded
Banja	f	2	0	1	814	3	2011-08-05	small_amount	1	rewarded	Right	0.333333	2	6	2:6	Smallest Dot/Random	Random	Smallest Dot	Random	rewarded
Banja	f	2	0	1	815	4	2011-08-05	small_amount	1	rewarded	Right	0.375	3	8	3:8	Smallest Dot/Random	Random	Smallest Dot	Random	rewarded
Banja	f	2	0	1	816	4	2011-08-05	small_amount	1	rewarded	Right	0.25	2	8	2:8	Biggest Dot/Random	Random	Biggest Dot	Random	rewarded
Banja	f	2	0	1	817	4	2011-08-05	small_amount	1	rewarded	Right	0.142857	1	7	1:7	One/Cumulated	One	Cumulated	One	rewarded
Banja	f	2	0	1	818	4	2011-08-05	small_amount	1	rewarded	Left	0.25	2	8	2:8	Smallest Dot/Random	Smallest Dot	Smallest Dot	Random	rewarded
Banja	f	2	0	1	819	4	2011-08-05	small_amount	1	probe	Right	0.5	4	8	4:8	Biggest Dot/Random	Biggest Dot	Random	Biggest Dot	unrewarded
Banja	f	2	0	1	820	4	2011-08-05	small_amount	1	after	Left	0.285714	2	7	2:7	Smallest Dot/Random	Random	Random	Smallest Dot	rewarded
Banja	f	2	0	1	821	4	2011-08-05	small_amount	1	rewarded	Left	0.333333	2	6	2:6	Biggest Dot/Random	Random	Random	Biggest Dot	rewarded
Banja	f	2	0	1	822	4	2011-08-05	small_amount	1	rewarded	Left	0.25	1	4	1:4	One/Cumulated	One	One	Cumulated	rewarded
Banja	f	2	0	1	823	4	2011-08-05	small_amount	1	rewarded	Left	0.333333	2	6	2:6	Smallest Dot/Random	Smallest Dot	Smallest Dot	Random	rewarded
Banja	f	2	0	1	824	4	2011-08-05	small_amount	1	rewarded	Right	0.125	1	8	1:8	One/Cumulated	One	Cumulated	One	rewarded
Banja	f	2	0	1	825	4	2011-08-05	small_amount	1	probe	Right	0.4	2	5	2:5	Biggest Dot/Random	Biggest Dot	Random	Biggest Dot	unrewarded
Banja	f	2	0	1	826	4	2011-08-05	small_amount	1	after	Left	0.2	1	5	1:5	One/Cumulated	One	One	Cumulated	rewarded
Banja	f	2	0	1	827	4	2011-08-05	small_amount	0	rewarded	Left	0.285714	2	7	2:7	Smallest Dot/Random	Random	Random	Smallest Dot	rewarded
Banja	f	2	0	1	829	4	2011-08-05	small_amount	1	rewarded	Right	0.25	1	4	1:4	One/Cumulated	One	Cumulated	One	rewarded
Banja	f	2	0	1	830	4	2011-08-05	small_amount	1	probe	Left	0.333333	1	3	1:3	One/Cumulated	One	One	Cumulated	unrewarded
Banja	f	2	0	1	831	4	2011-08-05	small_amount	1	after	Right	0.333333	2	6	2:6	Biggest Dot/Random	Random	Biggest Dot	Random	rewarded
Banja	f	2	0	1	832	4	2011-08-05	small_amount	0	probe	Right	0.4	2	5	2:5	Smallest Dot/Random	Smallest Dot	Random	Smallest Dot	unrewarded
Banja	f	2	0	1	833	4	2011-08-05	small_amount	1	after	Left	0.2	1	5	1:5	One/Cumulated	One	One	Cumulated	rewarded
Banja	f	2	0	1	834	4	2011-08-05	small_amount	1	rewarded	Right	0.375	3	8	3:8	Biggest Dot/Random	Biggest Dot	Random	Biggest Dot	rewarded
Banja	f	2	0	1	835	4	2011-08-05	small_amount	1	probe	Right	0.5	4	8	4:8	Smallest Dot/Random	Random	Smallest Dot	Random	unrewarded
Banja	f	2	0	1	836	4	2011-08-05	small_amount	1	after	Left	0.166667	1	6	1:6	One/Cumulated	One	One	Cumulated	rewarded
Banja	f	2	0	1	837	4	2011-08-05	small_amount	1	rewarded	Right	0.142857	1	7	1:7	One/Cumulated	One	Cumulated	One	rewarded
Banja	f	2	0	1	838	4	2011-08-05	small_amount	1	rewarded	Right	0.285714	2	7	2:7	Biggest Dot/Random	Random	Biggest Dot	Random	rewarded
Banja	f	2	0	1	839	4	2011-08-05	small_amount	1	rewarded	Left	0.166667	1	6	1:6	One/Cumulated	One	One	Cumulated	rewarded
Banja	f	2	0	1	840	4	2011-08-05	small_amount	1	rewarded	Left	0.142857	1	7	1:7	One/Cumulated	One	One	Cumulated	rewarded
Banja	f	2	0	1	841	4	2011-08-05	small_amount	1	rewarded	Left	0.166667	1	6	1:6	One/Cumulated	One	One	Cumulated	rewarded
Banja	f	2	0	1	842	4	2011-08-05	small_amount	1	rewarded	Right	0.2	1	5	1:5	One/Cumulated	One	Cumulated	One	rewarded
Banja	f	2	0	1	843	4	2011-08-05	small_amount	1	probe	Left	0.333333	1	3	1:3	One/Cumulated	One	One	Cumulated	unrewarded
Banja	f	2	0	1	844	4	2011-08-05	small_amount	1	after	Left	0.25	2	8	2:8	Smallest Dot/Random	Smallest Dot	Smallest Dot	Random	rewarded
Banja	f	2	0	1	845	4	2011-08-05	small_amount	1	rewarded	Left	0.125	1	8	1:8	One/Cumulated	One	One	Cumulated	rewarded
Banja	f	2	0	1	846	4	2011-08-05	small_amount	1	rewarded	Right	0.125	1	8	1:8	One/Cumulated	One	Cumulated	One	rewarded
Banja	f	2	0	1	847	4	2011-08-05	small_amount	1	rewarded	Right	0.375	3	8	3:8	Biggest Dot/Random	Biggest Dot	Random	Biggest Dot	rewarded
Banja	f	2	0	1	848	4	2011-08-05	small_amount	1	rewarded	Right	0.25	1	4	1:4	One/Cumulated	One	Cumulated	One	rewarded
Banja	f	2	0	2	849	1	2011-08-05	small_amount	1	rewarded	Left	0.125	1	8	1:8	One/Cumulated	One	One	Cumulated	rewarded
Banja	f	2	0	2	850	1	2011-08-05	small_amount	1	rewarded	Right	0.125	1	8	1:8	One/Cumulated	One	Cumulated	One	rewarded
Banja	f	2	0	2	851	1	2011-08-05	small_amount	1	rewarded	Right	0.375	3	8	3:8	Smallest Dot/Random	Random	Smallest Dot	Random	rewarded
Banja	f	2	0	2	852	1	2011-08-05	small_amount	1	probe	Right	0.666667	4	6	4:6	Biggest Dot/Random	Random	Biggest Dot	Random	unrewarded
Banja	f	2	0	2	853	1	2011-08-05	small_amount	1	after	Left	0.25	1	4	1:4	One/Cumulated	One	One	Cumulated	rewarded
Banja	f	2	0	2	854	1	2011-08-05	small_amount	1	rewarded	Left	0.25	1	4	1:4	One/Cumulated	One	One	Cumulated	rewarded
Banja	f	2	0	2	855	1	2011-08-05	small_amount	1	probe	Right	0.5	1	2	1:2	One/Cumulated	One	Cumulated	One	unrewarded
Banja	f	2	0	2	856	1	2011-08-05	small_amount	1	after	Left	0.2	1	5	1:5	One/Cumulated	One	One	Cumulated	rewarded
Banja	f	2	0	2	857	1	2011-08-05	small_amount	1	rewarded	Left	0.333333	2	6	2:6	Smallest Dot/Random	Smallest Dot	Smallest Dot	Random	rewarded
Banja	f	2	0	2	858	1	2011-08-05	small_amount	0	probe	Right	0.666667	4	6	4:6	Biggest Dot/Random	Biggest Dot	Random	Biggest Dot	unrewarded
Banja	f	2	0	2	859	1	2011-08-05	small_amount	1	after	Right	0.2	1	5	1:5	One/Cumulated	One	Cumulated	One	rewarded
Banja	f	2	0	2	860	1	2011-08-05	small_amount	1	rewarded	Right	0.2	1	5	1:5	One/Cumulated	One	Cumulated	One	rewarded
Banja	f	2	0	2	861	1	2011-08-05	small_amount	1	probe	Left	0.428571	3	7	3:7	Smallest Dot/Random	Random	Random	Smallest Dot	unrewarded
Banja	f	2	0	2	862	1	2011-08-05	small_amount	1	after	Right	0.375	3	8	3:8	Biggest Dot/Random	Random	Biggest Dot	Random	rewarded
Banja	f	2	0	2	863	1	2011-08-05	small_amount	1	rewarded	Right	0.25	2	8	2:8	Smallest Dot/Random	Smallest Dot	Random	Smallest Dot	rewarded
Banja	f	2	0	2	864	1	2011-08-05	small_amount	1	rewarded	Left	0.285714	2	7	2:7	Biggest Dot/Random	Biggest Dot	Biggest Dot	Random	rewarded
Banja	f	2	0	2	865	1	2011-08-05	small_amount	1	probe	Right	0.5	3	6	3:6	Smallest Dot/Random	Random	Smallest Dot	Random	unrewarded
Banja	f	2	0	2	866	1	2011-08-05	small_amount	1	after	Left	0.166667	1	6	1:6	One/Cumulated	One	One	Cumulated	rewarded
Banja	f	2	0	2	867	1	2011-08-05	small_amount	1	rewarded	Left	0.375	3	8	3:8	Biggest Dot/Random	Random	Random	Biggest Dot	rewarded
Banja	f	2	0	2	868	1	2011-08-05	small_amount	1	rewarded	Right	0.285714	2	7	2:7	Smallest Dot/Random	Smallest Dot	Random	Smallest Dot	rewarded
Banja	f	2	0	2	869	1	2011-08-05	small_amount	1	rewarded	Left	0.166667	1	6	1:6	One/Cumulated	One	One	Cumulated	rewarded
Banja	f	2	0	2	870	1	2011-08-05	small_amount	1	probe	Left	0.5	3	6	3:6	Biggest Dot/Random	Biggest Dot	Biggest Dot	Random	unrewarded
Banja	f	2	0	2	871	1	2011-08-05	small_amount	1	after	Left	0.25	1	4	1:4	One/Cumulated	One	One	Cumulated	rewarded
Banja	f	2	0	2	872	1	2011-08-05	small_amount	1	rewarded	Right	0.333333	2	6	2:6	Smallest Dot/Random	Random	Smallest Dot	Random	rewarded
Banja	f	2	0	2	873	1	2011-08-05	small_amount	1	rewarded	Right	0.166667	1	6	1:6	One/Cumulated	One	Cumulated	One	rewarded
Banja	f	2	0	2	874	1	2011-08-05	small_amount	1	rewarded	Right	0.142857	1	7	1:7	One/Cumulated	One	Cumulated	One	rewarded
Banja	f	2	0	2	875	1	2011-08-05	small_amount	1	rewarded	Left	0.142857	1	7	1:7	One/Cumulated	One	One	Cumulated	rewarded
Banja	f	2	0	2	876	1	2011-08-05	small_amount	1	rewarded	Right	0.142857	1	7	1:7	One/Cumulated	One	Cumulated	One	rewarded
Banja	f	2	0	2	877	1	2011-08-05	small_amount	1	probe	Right	0.5	1	2	1:2	One/Cumulated	One	Cumulated	One	unrewarded
Banja	f	2	0	2	878	1	2011-08-05	small_amount	1	after	Left	0.25	2	8	2:8	Biggest Dot/Random	Random	Random	Biggest Dot	rewarded
Banja	f	2	0	2	879	1	2011-08-05	small_amount	1	probe	Right	0.428571	3	7	3:7	Smallest Dot/Random	Smallest Dot	Random	Smallest Dot	unrewarded
Banja	f	2	0	2	880	1	2011-08-05	small_amount	1	after	Left	0.333333	2	6	2:6	Biggest Dot/Random	Biggest Dot	Biggest Dot	Random	rewarded
Banja	f	2	0	2	881	1	2011-08-05	small_amount	1	rewarded	Right	0.125	1	8	1:8	One/Cumulated	One	Cumulated	One	rewarded
Banja	f	2	0	2	882	1	2011-08-05	small_amount	1	rewarded	Left	0.285714	2	7	2:7	Smallest Dot/Random	Random	Random	Smallest Dot	rewarded
Banja	f	2	0	2	883	1	2011-08-05	small_amount	1	rewarded	Left	0.25	2	8	2:8	Biggest Dot/Random	Random	Random	Biggest Dot	rewarded
Banja	f	2	0	2	884	2	2011-08-10	small_amount	1	rewarded	Left	0.375	3	8	3:8	Smallest Dot/Random	Random	Random	Smallest Dot	rewarded
Banja	f	2	0	2	885	2	2011-08-10	small_amount	1	rewarded	Right	0.375	3	8	3:8	Biggest Dot/Random	Random	Biggest Dot	Random	rewarded
Banja	f	2	0	2	886	2	2011-08-10	small_amount	0	rewarded	Right	0.25	1	4	1:4	One/Cumulated	One	Cumulated	One	rewarded
Banja	f	2	0	2	889	2	2011-08-10	small_amount	1	rewarded	Left	0.142857	1	7	1:7	One/Cumulated	One	One	Cumulated	rewarded
Banja	f	2	0	2	890	2	2011-08-10	small_amount	1	rewarded	Right	0.166667	1	6	1:6	One/Cumulated	One	Cumulated	One	rewarded
Banja	f	2	0	2	891	2	2011-08-10	small_amount	1	probe	Left	0.666667	4	6	4:6	Smallest Dot/Random	Smallest Dot	Smallest Dot	Random	unrewarded
Banja	f	2	0	2	892	2	2011-08-10	small_amount	1	after	Left	0.2	1	5	1:5	One/Cumulated	One	One	Cumulated	rewarded
Banja	f	2	0	2	893	2	2011-08-10	small_amount	1	rewarded	Left	0.125	1	8	1:8	One/Cumulated	One	One	Cumulated	rewarded
Banja	f	2	0	2	894	2	2011-08-10	small_amount	1	probe	Right	0.5	3	6	3:6	Biggest Dot/Random	Biggest Dot	Random	Biggest Dot	unrewarded
Banja	f	2	0	2	895	2	2011-08-10	small_amount	0	after	Right	0.166667	1	6	1:6	One/Cumulated	One	Cumulated	One	rewarded
Banja	f	2	0	2	897	2	2011-08-10	small_amount	1	rewarded	Left	0.125	1	8	1:8	One/Cumulated	One	One	Cumulated	rewarded
Banja	f	2	0	2	898	2	2011-08-10	small_amount	1	rewarded	Right	0.25	2	8	2:8	Smallest Dot/Random	Random	Smallest Dot	Random	rewarded
Banja	f	2	0	2	899	2	2011-08-10	small_amount	1	rewarded	Right	0.142857	1	7	1:7	One/Cumulated	One	Cumulated	One	rewarded
Banja	f	2	0	2	900	2	2011-08-10	small_amount	0	rewarded	Right	0.285714	2	7	2:7	Biggest Dot/Random	Random	Biggest Dot	Random	rewarded
Banja	f	2	0	2	905	2	2011-08-10	small_amount	1	probe	Left	0.5	3	6	3:6	Smallest Dot/Random	Smallest Dot	Smallest Dot	Random	unrewarded
Banja	f	2	0	2	906	2	2011-08-10	small_amount	1	after	Right	0.285714	2	7	2:7	Biggest Dot/Random	Biggest Dot	Random	Biggest Dot	rewarded
Banja	f	2	0	2	907	2	2011-08-10	small_amount	1	rewarded	Left	0.25	1	4	1:4	One/Cumulated	One	One	Cumulated	rewarded
Banja	f	2	0	2	908	2	2011-08-10	small_amount	1	rewarded	Right	0.25	2	8	2:8	Smallest Dot/Random	Random	Smallest Dot	Random	rewarded
Banja	f	2	0	2	909	2	2011-08-10	small_amount	1	rewarded	Left	0.25	1	4	1:4	One/Cumulated	One	One	Cumulated	rewarded
Banja	f	2	0	2	910	2	2011-08-10	small_amount	1	rewarded	Left	0.2	1	5	1:5	One/Cumulated	One	One	Cumulated	rewarded
Banja	f	2	0	2	911	2	2011-08-10	small_amount	1	probe	Right	0.5	1	2	1:2	One/Cumulated	One	Cumulated	One	unrewarded
Banja	f	2	0	2	912	2	2011-08-10	small_amount	0	after	Right	0.333333	2	6	2:6	Biggest Dot/Random	Random	Biggest Dot	Random	rewarded
Banja	f	2	0	2	914	2	2011-08-10	small_amount	1	probe	Right	0.428571	3	7	3:7	Smallest Dot/Random	Smallest Dot	Random	Smallest Dot	unrewarded
Banja	f	2	0	2	915	2	2011-08-10	small_amount	1	after	Left	0.2	1	5	1:5	One/Cumulated	One	One	Cumulated	rewarded
Banja	f	2	0	2	916	2	2011-08-10	small_amount	1	rewarded	Right	0.125	1	8	1:8	One/Cumulated	One	Cumulated	One	rewarded
Banja	f	2	0	2	917	2	2011-08-10	small_amount	1	probe	Right	0.5	1	2	1:2	One/Cumulated	One	Cumulated	One	unrewarded
Banja	f	2	0	2	918	2	2011-08-10	small_amount	1	after	Right	0.333333	2	6	2:6	Biggest Dot/Random	Biggest Dot	Random	Biggest Dot	rewarded
Banja	f	2	0	2	919	2	2011-08-10	small_amount	0	probe	Left	0.666667	4	6	4:6	Smallest Dot/Random	Random	Random	Smallest Dot	unrewarded
Banja	f	2	0	2	920	2	2011-08-10	small_amount	1	after	Left	0.375	3	8	3:8	Biggest Dot/Random	Random	Random	Biggest Dot	rewarded
Banja	f	2	0	2	921	2	2011-08-10	small_amount	1	probe	Left	0.428571	3	7	3:7	Smallest Dot/Random	Smallest Dot	Smallest Dot	Random	unrewarded
Banja	f	2	0	2	922	2	2011-08-10	small_amount	1	after	Right	0.285714	2	7	2:7	Biggest Dot/Random	Biggest Dot	Random	Biggest Dot	rewarded
Banja	f	2	0	2	923	2	2011-08-10	small_amount	1	rewarded	Right	0.166667	1	6	1:6	One/Cumulated	One	Cumulated	One	rewarded
Banja	f	2	0	2	924	2	2011-08-10	small_amount	1	rewarded	Left	0.333333	2	6	2:6	Smallest Dot/Random	Random	Random	Smallest Dot	rewarded
Banja	f	2	0	2	925	2	2011-08-10	small_amount	1	rewarded	Left	0.142857	1	7	1:7	One/Cumulated	One	One	Cumulated	rewarded
Banja	f	2	0	2	926	2	2011-08-10	small_amount	1	rewarded	Left	0.25	2	8	2:8	Biggest Dot/Random	Random	Random	Biggest Dot	rewarded
Banja	f	2	0	2	927	3	2011-08-10	small_amount	1	rewarded	Left	0.25	1	4	1:4	One/Cumulated	One	One	Cumulated	rewarded
Banja	f	2	0	2	928	3	2011-08-10	small_amount	1	rewarded	Right	0.25	2	8	2:8	Smallest Dot/Random	Smallest Dot	Random	Smallest Dot	rewarded
Banja	f	2	0	2	929	3	2011-08-10	small_amount	1	rewarded	Right	0.166667	1	6	1:6	One/Cumulated	One	Cumulated	One	rewarded
Banja	f	2	0	2	930	3	2011-08-10	small_amount	1	rewarded	Left	0.375	3	8	3:8	Biggest Dot/Random	Biggest Dot	Biggest Dot	Random	rewarded
Banja	f	2	0	2	931	3	2011-08-10	small_amount	1	rewarded	Left	0.333333	2	6	2:6	Smallest Dot/Random	Random	Random	Smallest Dot	rewarded
Banja	f	2	0	2	932	3	2011-08-10	small_amount	1	probe	Left	0.666667	4	6	4:6	Biggest Dot/Random	Random	Random	Biggest Dot	unrewarded
Banja	f	2	0	2	933	3	2011-08-10	small_amount	1	after	Right	0.333333	2	6	2:6	Smallest Dot/Random	Smallest Dot	Random	Smallest Dot	rewarded
Banja	f	2	0	2	934	3	2011-08-10	small_amount	1	rewarded	Right	0.25	2	8	2:8	Biggest Dot/Random	Biggest Dot	Random	Biggest Dot	rewarded
Banja	f	2	0	2	935	3	2011-08-10	small_amount	1	rewarded	Right	0.285714	2	7	2:7	Smallest Dot/Random	Random	Smallest Dot	Random	rewarded
Banja	f	2	0	2	936	3	2011-08-10	small_amount	1	rewarded	Left	0.2	1	5	1:5	One/Cumulated	One	One	Cumulated	rewarded
Banja	f	2	0	2	937	3	2011-08-10	small_amount	1	rewarded	Right	0.2	1	5	1:5	One/Cumulated	One	Cumulated	One	rewarded
Banja	f	2	0	2	938	3	2011-08-10	small_amount	0	probe	Left	0.5	3	6	3:6	Biggest Dot/Random	Random	Random	Biggest Dot	unrewarded
Banja	f	2	0	2	939	3	2011-08-10	small_amount	1	after	Right	0.25	1	4	1:4	One/Cumulated	One	Cumulated	One	rewarded
Banja	f	2	0	2	940	3	2011-08-10	small_amount	0	rewarded	Right	0.25	2	8	2:8	Smallest Dot/Random	Smallest Dot	Random	Smallest Dot	rewarded
Banja	f	2	0	2	942	3	2011-08-10	small_amount	1	rewarded	Left	0.285714	2	7	2:7	Biggest Dot/Random	Biggest Dot	Biggest Dot	Random	rewarded
Banja	f	2	0	2	943	3	2011-08-10	small_amount	1	probe	Left	0.5	1	2	1:2	One/Cumulated	One	One	Cumulated	unrewarded
Banja	f	2	0	2	944	3	2011-08-10	small_amount	1	after	Right	0.375	3	8	3:8	Smallest Dot/Random	Random	Smallest Dot	Random	rewarded
Banja	f	2	0	2	945	3	2011-08-10	small_amount	1	probe	Right	0.5	1	2	1:2	One/Cumulated	One	Cumulated	One	unrewarded
Banja	f	2	0	2	946	3	2011-08-10	small_amount	1	after	Left	0.166667	1	6	1:6	One/Cumulated	One	One	Cumulated	rewarded
Banja	f	2	0	2	947	3	2011-08-10	small_amount	0	probe	Right	0.5	3	6	3:6	Biggest Dot/Random	Random	Biggest Dot	Random	unrewarded
Banja	f	2	0	2	948	3	2011-08-10	small_amount	1	after	Left	0.25	1	4	1:4	One/Cumulated	One	One	Cumulated	rewarded
Banja	f	2	0	2	949	3	2011-08-10	small_amount	1	probe	Right	0.428571	3	7	3:7	Smallest Dot/Random	Smallest Dot	Random	Smallest Dot	unrewarded
Banja	f	2	0	2	950	3	2011-08-10	small_amount	1	after	Right	0.142857	1	7	1:7	One/Cumulated	One	Cumulated	One	rewarded
Banja	f	2	0	2	951	3	2011-08-10	small_amount	1	probe	Right	0.428571	3	7	3:7	Biggest Dot/Random	Biggest Dot	Random	Biggest Dot	unrewarded
Banja	f	2	0	2	952	3	2011-08-10	small_amount	1	after	Left	0.375	3	8	3:8	Smallest Dot/Random	Random	Random	Smallest Dot	rewarded
Banja	f	2	0	2	953	3	2011-08-10	small_amount	1	rewarded	Right	0.125	1	8	1:8	One/Cumulated	One	Cumulated	One	rewarded
Banja	f	2	0	2	954	3	2011-08-10	small_amount	0	probe	Right	0.666667	4	6	4:6	Biggest Dot/Random	Random	Biggest Dot	Random	unrewarded
Banja	f	2	0	2	955	3	2011-08-10	small_amount	1	after	Left	0.125	1	8	1:8	One/Cumulated	One	One	Cumulated	rewarded
Banja	f	2	0	2	956	3	2011-08-10	small_amount	1	rewarded	Left	0.142857	1	7	1:7	One/Cumulated	One	One	Cumulated	rewarded
Banja	f	2	0	2	957	3	2011-08-10	small_amount	1	rewarded	Left	0.142857	1	7	1:7	One/Cumulated	One	One	Cumulated	rewarded
Banja	f	2	0	2	958	3	2011-08-10	small_amount	1	rewarded	Left	0.125	1	8	1:8	One/Cumulated	One	One	Cumulated	rewarded
Banja	f	2	0	2	959	3	2011-08-10	small_amount	1	rewarded	Left	0.333333	2	6	2:6	Smallest Dot/Random	Smallest Dot	Smallest Dot	Random	rewarded
Banja	f	2	0	2	960	3	2011-08-10	small_amount	1	rewarded	Right	0.2	1	5	1:5	One/Cumulated	One	Cumulated	One	rewarded
Banja	f	2	0	2	961	3	2011-08-10	small_amount	1	rewarded	Left	0.166667	1	6	1:6	One/Cumulated	One	One	Cumulated	rewarded
Banja	f	2	0	2	962	3	2011-08-10	small_amount	1	rewarded	Right	0.285714	2	7	2:7	Biggest Dot/Random	Biggest Dot	Random	Biggest Dot	rewarded
Banja	f	2	0	2	963	4	2011-08-10	small_amount	1	rewarded	Right	0.25	1	4	1:4	One/Cumulated	One	Cumulated	One	rewarded
Banja	f	2	0	2	964	4	2011-08-10	small_amount	1	rewarded	Left	0.166667	1	6	1:6	One/Cumulated	One	One	Cumulated	rewarded
Banja	f	2	0	2	965	4	2011-08-10	small_amount	1	rewarded	Left	0.25	1	4	1:4	One/Cumulated	One	One	Cumulated	rewarded
Banja	f	2	0	2	966	4	2011-08-10	small_amount	1	probe	Right	0.5	3	6	3:6	Smallest Dot/Random	Random	Smallest Dot	Random	unrewarded
Banja	f	2	0	2	967	4	2011-08-10	small_amount	1	after	Right	0.2	1	5	1:5	One/Cumulated	One	Cumulated	One	rewarded
Banja	f	2	0	2	968	4	2011-08-10	small_amount	1	rewarded	Right	0.285714	2	7	2:7	Biggest Dot/Random	Random	Biggest Dot	Random	rewarded
Banja	f	2	0	2	969	4	2011-08-10	small_amount	0	probe	Left	0.5	1	2	1:2	One/Cumulated	One	One	Cumulated	unrewarded
Banja	f	2	0	2	970	4	2011-08-10	small_amount	1	after	Right	0.375	3	8	3:8	Smallest Dot/Random	Smallest Dot	Random	Smallest Dot	rewarded
Banja	f	2	0	2	971	4	2011-08-10	small_amount	1	probe	Left	0.5	3	6	3:6	Biggest Dot/Random	Biggest Dot	Biggest Dot	Random	unrewarded
Banja	f	2	0	2	972	4	2011-08-10	small_amount	1	after	Left	0.375	3	8	3:8	Smallest Dot/Random	Random	Random	Smallest Dot	rewarded
Banja	f	2	0	2	973	4	2011-08-10	small_amount	0	probe	Left	0.428571	3	7	3:7	Biggest Dot/Random	Random	Random	Biggest Dot	unrewarded
Banja	f	2	0	2	974	4	2011-08-10	small_amount	1	after	Right	0.375	3	8	3:8	Smallest Dot/Random	Smallest Dot	Random	Smallest Dot	rewarded
Banja	f	2	0	2	975	4	2011-08-10	small_amount	1	rewarded	Right	0.166667	1	6	1:6	One/Cumulated	One	Cumulated	One	rewarded
Banja	f	2	0	2	976	4	2011-08-10	small_amount	1	probe	Left	0.5	1	2	1:2	One/Cumulated	One	One	Cumulated	unrewarded
Banja	f	2	0	2	977	4	2011-08-10	small_amount	1	after	Left	0.125	1	8	1:8	One/Cumulated	One	One	Cumulated	rewarded
Banja	f	2	0	2	978	4	2011-08-10	small_amount	1	rewarded	Right	0.125	1	8	1:8	One/Cumulated	One	Cumulated	One	rewarded
Banja	f	2	0	2	979	4	2011-08-10	small_amount	1	rewarded	Right	0.25	2	8	2:8	Biggest Dot/Random	Biggest Dot	Random	Biggest Dot	rewarded
Banja	f	2	0	2	980	4	2011-08-10	small_amount	1	rewarded	Left	0.285714	2	7	2:7	Smallest Dot/Random	Random	Random	Smallest Dot	rewarded
Banja	f	2	0	2	981	4	2011-08-10	small_amount	1	rewarded	Left	0.166667	1	6	1:6	One/Cumulated	One	One	Cumulated	rewarded
Banja	f	2	0	2	982	4	2011-08-10	small_amount	1	rewarded	Left	0.25	2	8	2:8	Biggest Dot/Random	Random	Random	Biggest Dot	rewarded
Banja	f	2	0	2	983	4	2011-08-10	small_amount	1	probe	Right	0.666667	4	6	4:6	Smallest Dot/Random	Smallest Dot	Random	Smallest Dot	unrewarded
Banja	f	2	0	2	984	4	2011-08-10	small_amount	1	after	Right	0.333333	2	6	2:6	Biggest Dot/Random	Biggest Dot	Random	Biggest Dot	rewarded
Banja	f	2	0	2	985	4	2011-08-10	small_amount	0	probe	Right	0.666667	4	6	4:6	Smallest Dot/Random	Random	Smallest Dot	Random	unrewarded
Banja	f	2	0	2	986	4	2011-08-10	small_amount	1	after	Left	0.2	1	5	1:5	One/Cumulated	One	One	Cumulated	rewarded
Banja	f	2	0	2	987	4	2011-08-10	small_amount	1	rewarded	Right	0.2	1	5	1:5	One/Cumulated	One	Cumulated	One	rewarded
Banja	f	2	0	2	988	4	2011-08-10	small_amount	1	rewarded	Right	0.142857	1	7	1:7	One/Cumulated	One	Cumulated	One	rewarded
Banja	f	2	0	2	989	4	2011-08-10	small_amount	1	rewarded	Left	0.142857	1	7	1:7	One/Cumulated	One	One	Cumulated	rewarded
Banja	f	2	0	2	990	4	2011-08-10	small_amount	1	rewarded	Right	0.142857	1	7	1:7	One/Cumulated	One	Cumulated	One	rewarded
Banja	f	2	0	2	991	4	2011-08-10	small_amount	1	probe	Right	0.428571	3	7	3:7	Biggest Dot/Random	Random	Biggest Dot	Random	unrewarded
Banja	f	2	0	2	992	4	2011-08-10	small_amount	1	after	Right	0.25	2	8	2:8	Smallest Dot/Random	Smallest Dot	Random	Smallest Dot	rewarded
Banja	f	2	0	2	993	4	2011-08-10	small_amount	1	rewarded	Left	0.333333	2	6	2:6	Biggest Dot/Random	Biggest Dot	Biggest Dot	Random	rewarded
Banja	f	2	0	2	994	4	2011-08-10	small_amount	1	rewarded	Left	0.285714	2	7	2:7	Smallest Dot/Random	Random	Random	Smallest Dot	rewarded
Banja	f	2	0	2	995	4	2011-08-10	small_amount	1	rewarded	Left	0.125	1	8	1:8	One/Cumulated	One	One	Cumulated	rewarded
Banja	f	2	0	2	996	4	2011-08-10	small_amount	0	rewarded	Right	0.25	1	4	1:4	One/Cumulated	One	Cumulated	One	rewarded
Banja	f	2	0	2	998	4	2011-08-10	small_amount	0	rewarded	Left	0.333333	2	6	2:6	Biggest Dot/Random	Random	Random	Biggest Dot	rewarded
Banja	f	2	0	3	1000	1	2011-08-12	small_amount	1	rewarded	Right	0.333333	2	6	2:6	Smallest Dot/Random	Random	Smallest Dot	Random	rewarded
Banja	f	2	0	3	1001	1	2011-08-12	small_amount	1	rewarded	Left	0.285714	2	7	2:7	Biggest Dot/Random	Random	Random	Biggest Dot	rewarded
Banja	f	2	0	3	1002	1	2011-08-12	small_amount	1	rewarded	Right	0.2	1	5	1:5	One/Cumulated	One	Cumulated	One	rewarded
Banja	f	2	0	3	1003	1	2011-08-12	small_amount	1	rewarded	Left	0.2	1	5	1:5	One/Cumulated	One	One	Cumulated	rewarded
Banja	f	2	0	3	1004	1	2011-08-12	small_amount	1	rewarded	Left	0.25	2	8	2:8	Smallest Dot/Random	Smallest Dot	Smallest Dot	Random	rewarded
Banja	f	2	0	3	1005	1	2011-08-12	small_amount	0	probe	Left	0.5	2	4	2:4	Biggest Dot/Random	Biggest Dot	Biggest Dot	Random	unrewarded
Banja	f	2	0	3	1006	1	2011-08-12	small_amount	1	after	Right	0.285714	2	7	2:7	Smallest Dot/Random	Random	Smallest Dot	Random	rewarded
Banja	f	2	0	3	1007	1	2011-08-12	small_amount	1	rewarded	Right	0.166667	1	6	1:6	One/Cumulated	One	Cumulated	One	rewarded
Banja	f	2	0	3	1008	1	2011-08-12	small_amount	1	rewarded	Left	0.142857	1	7	1:7	One/Cumulated	One	One	Cumulated	rewarded
Banja	f	2	0	3	1009	1	2011-08-12	small_amount	1	probe	Right	0.6	3	5	3:5	Biggest Dot/Random	Random	Biggest Dot	Random	unrewarded
Banja	f	2	0	3	1010	1	2011-08-12	small_amount	1	after	Left	0.125	1	8	1:8	One/Cumulated	One	One	Cumulated	rewarded
Banja	f	2	0	3	1011	1	2011-08-12	small_amount	1	probe	Right	0.6	3	5	3:5	Smallest Dot/Random	Smallest Dot	Random	Smallest Dot	unrewarded
Banja	f	2	0	3	1012	1	2011-08-12	small_amount	1	after	Right	0.25	1	4	1:4	One/Cumulated	One	Cumulated	One	rewarded
Banja	f	2	0	3	1013	1	2011-08-12	small_amount	1	rewarded	Right	0.333333	2	6	2:6	Biggest Dot/Random	Biggest Dot	Random	Biggest Dot	rewarded
Banja	f	2	0	3	1014	1	2011-08-12	small_amount	1	probe	Left	0.714286	5	7	5:7	Smallest Dot/Random	Random	Random	Smallest Dot	unrewarded
Banja	f	2	0	3	1015	1	2011-08-12	small_amount	1	after	Left	0.375	3	8	3:8	Biggest Dot/Random	Random	Random	Biggest Dot	rewarded
Banja	f	2	0	3	1016	1	2011-08-12	small_amount	1	rewarded	Right	0.285714	2	7	2:7	Smallest Dot/Random	Smallest Dot	Random	Smallest Dot	rewarded
Banja	f	2	0	3	1017	1	2011-08-12	small_amount	1	probe	Right	0.714286	5	7	5:7	Biggest Dot/Random	Biggest Dot	Random	Biggest Dot	unrewarded
Banja	f	2	0	3	1018	1	2011-08-12	small_amount	1	after	Left	0.25	2	8	2:8	Smallest Dot/Random	Random	Random	Smallest Dot	rewarded
Banja	f	2	0	3	1019	1	2011-08-12	small_amount	1	rewarded	Right	0.125	1	8	1:8	One/Cumulated	One	Cumulated	One	rewarded
Banja	f	2	0	3	1020	1	2011-08-12	small_amount	1	rewarded	Left	0.25	1	4	1:4	One/Cumulated	One	One	Cumulated	rewarded
Banja	f	2	0	3	1021	1	2011-08-12	small_amount	0	probe	Right	0.5	2	4	2:4	Biggest Dot/Random	Random	Biggest Dot	Random	unrewarded
Banja	f	2	0	3	1022	1	2011-08-12	small_amount	1	after	Right	0.166667	1	6	1:6	One/Cumulated	One	Cumulated	One	rewarded
Banja	f	2	0	3	1023	1	2011-08-12	small_amount	1	rewarded	Left	0.142857	1	7	1:7	One/Cumulated	One	One	Cumulated	rewarded
Banja	f	2	0	3	1024	1	2011-08-12	small_amount	1	rewarded	Right	0.2	1	5	1:5	One/Cumulated	One	Cumulated	One	rewarded
Banja	f	2	0	3	1025	1	2011-08-12	small_amount	1	rewarded	Right	0.375	3	8	3:8	Smallest Dot/Random	Smallest Dot	Random	Smallest Dot	rewarded
Banja	f	2	0	3	1026	1	2011-08-12	small_amount	1	rewarded	Right	0.125	1	8	1:8	One/Cumulated	One	Cumulated	One	rewarded
Banja	f	2	0	3	1027	1	2011-08-12	small_amount	1	rewarded	Left	0.142857	1	7	1:7	One/Cumulated	One	One	Cumulated	rewarded
Banja	f	2	0	3	1028	1	2011-08-12	small_amount	1	rewarded	Left	0.333333	2	6	2:6	Biggest Dot/Random	Biggest Dot	Biggest Dot	Random	rewarded
Banja	f	2	0	3	1029	1	2011-08-12	small_amount	1	rewarded	Left	0.25	2	8	2:8	Smallest Dot/Random	Random	Random	Smallest Dot	rewarded
Banja	f	2	0	3	1030	1	2011-08-12	small_amount	1	rewarded	Right	0.25	1	4	1:4	One/Cumulated	One	Cumulated	One	rewarded
Banja	f	2	0	3	1031	1	2011-08-12	small_amount	1	rewarded	Left	0.166667	1	6	1:6	One/Cumulated	One	One	Cumulated	rewarded
Banja	f	2	0	3	1032	1	2011-08-12	small_amount	0	rewarded	Left	0.375	3	8	3:8	Biggest Dot/Random	Random	Random	Biggest Dot	rewarded
Banja	f	2	0	3	1035	2	2011-08-12	small_amount	1	rewarded	Left	0.166667	1	6	1:6	One/Cumulated	One	One	Cumulated	rewarded
Banja	f	2	0	3	1036	2	2011-08-12	small_amount	1	rewarded	Right	0.166667	1	6	1:6	One/Cumulated	One	Cumulated	One	rewarded
Banja	f	2	0	3	1037	2	2011-08-12	small_amount	1	rewarded	Left	0.25	1	4	1:4	One/Cumulated	One	One	Cumulated	rewarded
Banja	f	2	0	3	1038	2	2011-08-12	small_amount	1	rewarded	Left	0.25	2	8	2:8	Smallest Dot/Random	Smallest Dot	Smallest Dot	Random	rewarded
Banja	f	2	0	3	1039	2	2011-08-12	small_amount	1	rewarded	Right	0.25	2	8	2:8	Biggest Dot/Random	Biggest Dot	Random	Biggest Dot	rewarded
Banja	f	2	0	3	1040	2	2011-08-12	small_amount	1	rewarded	Left	0.285714	2	7	2:7	Smallest Dot/Random	Random	Random	Smallest Dot	rewarded
Banja	f	2	0	3	1041	2	2011-08-12	small_amount	0	probe	Right	0.714286	5	7	5:7	Biggest Dot/Random	Random	Biggest Dot	Random	unrewarded
Banja	f	2	0	3	1042	2	2011-08-12	small_amount	1	after	Right	0.285714	2	7	2:7	Smallest Dot/Random	Smallest Dot	Random	Smallest Dot	rewarded
Banja	f	2	0	3	1043	2	2011-08-12	small_amount	1	rewarded	Right	0.25	1	4	1:4	One/Cumulated	One	Cumulated	One	rewarded
Banja	f	2	0	3	1044	2	2011-08-12	small_amount	1	rewarded	Left	0.125	1	8	1:8	One/Cumulated	One	One	Cumulated	rewarded
Banja	f	2	0	3	1045	2	2011-08-12	small_amount	1	rewarded	Left	0.333333	2	6	2:6	Biggest Dot/Random	Biggest Dot	Biggest Dot	Random	rewarded
Banja	f	2	0	3	1046	2	2011-08-12	small_amount	1	rewarded	Right	0.375	3	8	3:8	Smallest Dot/Random	Random	Smallest Dot	Random	rewarded
Banja	f	2	0	3	1047	2	2011-08-12	small_amount	1	rewarded	Left	0.2	1	5	1:5	One/Cumulated	One	One	Cumulated	rewarded
Banja	f	2	0	3	1048	2	2011-08-12	small_amount	1	probe	Left	0.6	3	5	3:5	Biggest Dot/Random	Random	Random	Biggest Dot	unrewarded
Banja	f	2	0	3	1049	2	2011-08-12	small_amount	1	after	Left	0.142857	1	7	1:7	One/Cumulated	One	One	Cumulated	rewarded
Banja	f	2	0	3	1050	2	2011-08-12	small_amount	1	probe	Right	0.714286	5	7	5:7	Smallest Dot/Random	Smallest Dot	Random	Smallest Dot	unrewarded
Banja	f	2	0	3	1051	2	2011-08-12	small_amount	1	after	Left	0.25	2	8	2:8	Biggest Dot/Random	Biggest Dot	Biggest Dot	Random	rewarded
Banja	f	2	0	3	1052	2	2011-08-12	small_amount	1	rewarded	Left	0.2	1	5	1:5	One/Cumulated	One	One	Cumulated	rewarded
Banja	f	2	0	3	1053	2	2011-08-12	small_amount	1	rewarded	Right	0.125	1	8	1:8	One/Cumulated	One	Cumulated	One	rewarded
Banja	f	2	0	3	1054	2	2011-08-12	small_amount	1	probe	Left	0.6	3	5	3:5	Smallest Dot/Random	Random	Random	Smallest Dot	unrewarded
Banja	f	2	0	3	1055	2	2011-08-12	small_amount	1	after	Right	0.166667	1	6	1:6	One/Cumulated	One	Cumulated	One	rewarded
Banja	f	2	0	3	1056	2	2011-08-12	small_amount	1	probe	Right	0.5	2	4	2:4	Biggest Dot/Random	Random	Biggest Dot	Random	unrewarded
Banja	f	2	0	3	1057	2	2011-08-12	small_amount	1	after	Right	0.285714	2	7	2:7	Smallest Dot/Random	Smallest Dot	Random	Smallest Dot	rewarded
Banja	f	2	0	3	1058	2	2011-08-12	small_amount	1	rewarded	Left	0.125	1	8	1:8	One/Cumulated	One	One	Cumulated	rewarded
Banja	f	2	0	3	1059	2	2011-08-12	small_amount	1	rewarded	Right	0.333333	2	6	2:6	Biggest Dot/Random	Biggest Dot	Random	Biggest Dot	rewarded
Banja	f	2	0	3	1060	2	2011-08-12	small_amount	1	rewarded	Left	0.25	1	4	1:4	One/Cumulated	One	One	Cumulated	rewarded
Banja	f	2	0	3	1061	2	2011-08-12	small_amount	1	rewarded	Right	0.375	3	8	3:8	Smallest Dot/Random	Random	Smallest Dot	Random	rewarded
Banja	f	2	0	3	1062	2	2011-08-12	small_amount	0	rewarded	Right	0.2	1	5	1:5	One/Cumulated	One	Cumulated	One	rewarded
Banja	f	2	0	3	1065	2	2011-08-12	small_amount	1	rewarded	Left	0.142857	1	7	1:7	One/Cumulated	One	One	Cumulated	rewarded
Banja	f	2	0	3	1066	2	2011-08-12	small_amount	1	probe	Left	0.5	2	4	2:4	Biggest Dot/Random	Random	Random	Biggest Dot	unrewarded
Banja	f	2	0	3	1067	2	2011-08-12	small_amount	1	after	Right	0.142857	1	7	1:7	One/Cumulated	One	Cumulated	One	rewarded
Banja	f	2	0	3	1068	2	2011-08-12	small_amount	0	rewarded	Right	0.375	3	8	3:8	Smallest Dot/Random	Smallest Dot	Random	Smallest Dot	rewarded
Banja	f	2	0	3	1070	2	2011-08-12	small_amount	1	rewarded	Right	0.333333	2	6	2:6	Biggest Dot/Random	Biggest Dot	Random	Biggest Dot	rewarded
Banja	f	2	0	3	1071	3	2011-08-12	small_amount	1	rewarded	Left	0.166667	1	6	1:6	One/Cumulated	One	One	Cumulated	rewarded
Banja	f	2	0	3	1072	3	2011-08-12	small_amount	1	rewarded	Right	0.25	2	8	2:8	Smallest Dot/Random	Random	Smallest Dot	Random	rewarded
Banja	f	2	0	3	1073	3	2011-08-12	small_amount	0	rewarded	Right	0.333333	2	6	2:6	Biggest Dot/Random	Random	Biggest Dot	Random	rewarded
Banja	f	2	0	3	1075	3	2011-08-12	small_amount	1	probe	Right	0.6	3	5	3:5	Smallest Dot/Random	Smallest Dot	Random	Smallest Dot	unrewarded
Banja	f	2	0	3	1076	3	2011-08-12	small_amount	1	after	Left	0.166667	1	6	1:6	One/Cumulated	One	One	Cumulated	rewarded
Banja	f	2	0	3	1077	3	2011-08-12	small_amount	1	probe	Right	0.5	2	4	2:4	Biggest Dot/Random	Biggest Dot	Random	Biggest Dot	unrewarded
Banja	f	2	0	3	1078	3	2011-08-12	small_amount	1	after	Left	0.142857	1	7	1:7	One/Cumulated	One	One	Cumulated	rewarded
Banja	f	2	0	3	1079	3	2011-08-12	small_amount	1	rewarded	Left	0.285714	2	7	2:7	Smallest Dot/Random	Random	Random	Smallest Dot	rewarded
Banja	f	2	0	3	1080	3	2011-08-12	small_amount	1	rewarded	Right	0.375	3	8	3:8	Biggest Dot/Random	Random	Biggest Dot	Random	rewarded
Banja	f	2	0	3	1081	3	2011-08-12	small_amount	1	rewarded	Right	0.166667	1	6	1:6	One/Cumulated	One	Cumulated	One	rewarded
Banja	f	2	0	3	1082	3	2011-08-12	small_amount	1	rewarded	Left	0.333333	2	6	2:6	Smallest Dot/Random	Smallest Dot	Smallest Dot	Random	rewarded
Banja	f	2	0	3	1083	3	2011-08-12	small_amount	1	rewarded	Right	0.375	3	8	3:8	Biggest Dot/Random	Biggest Dot	Random	Biggest Dot	rewarded
Banja	f	2	0	3	1084	3	2011-08-12	small_amount	1	rewarded	Left	0.142857	1	7	1:7	One/Cumulated	One	One	Cumulated	rewarded
Banja	f	2	0	3	1085	3	2011-08-12	small_amount	1	probe	Right	0.714286	5	7	5:7	Smallest Dot/Random	Random	Smallest Dot	Random	unrewarded
Banja	f	2	0	3	1086	3	2011-08-12	small_amount	1	after	Right	0.2	1	5	1:5	One/Cumulated	One	Cumulated	One	rewarded
Banja	f	2	0	3	1087	3	2011-08-12	small_amount	1	rewarded	Left	0.375	3	8	3:8	Biggest Dot/Random	Random	Random	Biggest Dot	rewarded
Banja	f	2	0	3	1088	3	2011-08-12	small_amount	1	rewarded	Right	0.25	2	8	2:8	Smallest Dot/Random	Smallest Dot	Random	Smallest Dot	rewarded
Banja	f	2	0	3	1089	3	2011-08-12	small_amount	1	rewarded	Left	0.25	1	4	1:4	One/Cumulated	One	One	Cumulated	rewarded
Banja	f	2	0	3	1090	3	2011-08-12	small_amount	1	probe	Right	0.714286	5	7	5:7	Biggest Dot/Random	Biggest Dot	Random	Biggest Dot	unrewarded
Banja	f	2	0	3	1091	3	2011-08-12	small_amount	1	after	Left	0.2	1	5	1:5	One/Cumulated	One	One	Cumulated	rewarded
Banja	f	2	0	3	1092	3	2011-08-12	small_amount	1	rewarded	Left	0.333333	2	6	2:6	Smallest Dot/Random	Random	Random	Smallest Dot	rewarded
Banja	f	2	0	3	1093	3	2011-08-12	small_amount	1	rewarded	Right	0.125	1	8	1:8	One/Cumulated	One	Cumulated	One	rewarded
Banja	f	2	0	3	1094	3	2011-08-12	small_amount	1	probe	Left	0.6	3	5	3:5	Biggest Dot/Random	Random	Random	Biggest Dot	unrewarded
Banja	f	2	0	3	1095	3	2011-08-12	small_amount	1	after	Right	0.2	1	5	1:5	One/Cumulated	One	Cumulated	One	rewarded
Banja	f	2	0	3	1096	3	2011-08-12	small_amount	1	probe	Left	0.5	2	4	2:4	Smallest Dot/Random	Smallest Dot	Smallest Dot	Random	unrewarded
Banja	f	2	0	3	1097	3	2011-08-12	small_amount	1	after	Left	0.25	2	8	2:8	Biggest Dot/Random	Biggest Dot	Biggest Dot	Random	rewarded
Banja	f	2	0	3	1098	3	2011-08-12	small_amount	1	rewarded	Right	0.25	1	4	1:4	One/Cumulated	One	Cumulated	One	rewarded
Banja	f	2	0	3	1099	3	2011-08-12	small_amount	1	rewarded	Left	0.285714	2	7	2:7	Smallest Dot/Random	Random	Random	Smallest Dot	rewarded
Banja	f	2	0	3	1100	3	2011-08-12	small_amount	1	rewarded	Right	0.125	1	8	1:8	One/Cumulated	One	Cumulated	One	rewarded
Banja	f	2	0	3	1101	3	2011-08-12	small_amount	1	rewarded	Left	0.142857	1	7	1:7	One/Cumulated	One	One	Cumulated	rewarded
Banja	f	2	0	3	1102	3	2011-08-12	small_amount	1	rewarded	Right	0.25	1	4	1:4	One/Cumulated	One	Cumulated	One	rewarded
Banja	f	2	0	3	1103	3	2011-08-12	small_amount	0	rewarded	Right	0.285714	2	7	2:7	Biggest Dot/Random	Random	Biggest Dot	Random	rewarded
Banja	f	2	0	3	1106	3	2011-08-12	small_amount	1	rewarded	Left	0.125	1	8	1:8	One/Cumulated	One	One	Cumulated	rewarded
Banja	f	2	0	3	1107	4	2011-08-16	small_amount	1	rewarded	Left	0.375	3	8	3:8	Smallest Dot/Random	Random	Random	Smallest Dot	rewarded
Banja	f	2	0	3	1108	4	2011-08-16	small_amount	1	rewarded	Right	0.166667	1	6	1:6	One/Cumulated	One	Cumulated	One	rewarded
Banja	f	2	0	3	1109	4	2011-08-16	small_amount	1	rewarded	Left	0.25	2	8	2:8	Biggest Dot/Random	Random	Random	Biggest Dot	rewarded
Banja	f	2	0	3	1110	4	2011-08-16	small_amount	0	probe	Left	0.714286	5	7	5:7	Smallest Dot/Random	Smallest Dot	Smallest Dot	Random	unrewarded
Banja	f	2	0	3	1111	4	2011-08-16	small_amount	1	after	Right	0.333333	2	6	2:6	Biggest Dot/Random	Biggest Dot	Random	Biggest Dot	rewarded
Banja	f	2	0	3	1112	4	2011-08-16	small_amount	1	rewarded	Left	0.125	1	8	1:8	One/Cumulated	One	One	Cumulated	rewarded
Banja	f	2	0	3	1113	4	2011-08-16	small_amount	1	probe	Right	0.5	2	4	2:4	Smallest Dot/Random	Random	Smallest Dot	Random	unrewarded
Banja	f	2	0	3	1114	4	2011-08-16	small_amount	1	after	Right	0.2	1	5	1:5	One/Cumulated	One	Cumulated	One	rewarded
Banja	f	2	0	3	1115	4	2011-08-16	small_amount	1	rewarded	Left	0.166667	1	6	1:6	One/Cumulated	One	One	Cumulated	rewarded
Banja	f	2	0	3	1116	4	2011-08-16	small_amount	1	probe	Right	0.5	2	4	2:4	Biggest Dot/Random	Random	Biggest Dot	Random	unrewarded
Banja	f	2	0	3	1117	4	2011-08-16	small_amount	1	after	Right	0.125	1	8	1:8	One/Cumulated	One	Cumulated	One	rewarded
Banja	f	2	0	3	1118	4	2011-08-16	small_amount	1	rewarded	Right	0.25	1	4	1:4	One/Cumulated	One	Cumulated	One	rewarded
Banja	f	2	0	3	1119	4	2011-08-16	small_amount	1	rewarded	Left	0.142857	1	7	1:7	One/Cumulated	One	One	Cumulated	rewarded
Banja	f	2	0	3	1120	4	2011-08-16	small_amount	1	rewarded	Left	0.2	1	5	1:5	One/Cumulated	One	One	Cumulated	rewarded
Banja	f	2	0	3	1121	4	2011-08-16	small_amount	0	probe	Left	0.714286	5	7	5:7	Smallest Dot/Random	Smallest Dot	Smallest Dot	Random	unrewarded
Banja	f	2	0	3	1122	4	2011-08-16	small_amount	1	after	Right	0.333333	2	6	2:6	Biggest Dot/Random	Biggest Dot	Random	Biggest Dot	rewarded
Banja	f	2	0	3	1123	4	2011-08-16	small_amount	1	rewarded	Left	0.333333	2	6	2:6	Smallest Dot/Random	Random	Random	Smallest Dot	rewarded
Banja	f	2	0	3	1124	4	2011-08-16	small_amount	1	probe	Right	0.6	3	5	3:5	Biggest Dot/Random	Random	Biggest Dot	Random	unrewarded
Banja	f	2	0	3	1125	4	2011-08-16	small_amount	1	after	Right	0.142857	1	7	1:7	One/Cumulated	One	Cumulated	One	rewarded
Banja	f	2	0	3	1126	4	2011-08-16	small_amount	1	rewarded	Right	0.375	3	8	3:8	Smallest Dot/Random	Smallest Dot	Random	Smallest Dot	rewarded
Banja	f	2	0	3	1127	4	2011-08-16	small_amount	1	rewarded	Left	0.285714	2	7	2:7	Biggest Dot/Random	Biggest Dot	Biggest Dot	Random	rewarded
Banja	f	2	0	3	1128	4	2011-08-16	small_amount	1	rewarded	Right	0.2	1	5	1:5	One/Cumulated	One	Cumulated	One	rewarded
Banja	f	2	0	3	1129	4	2011-08-16	small_amount	1	probe	Left	0.6	3	5	3:5	Smallest Dot/Random	Random	Random	Smallest Dot	unrewarded
Banja	f	2	0	3	1130	4	2011-08-16	small_amount	1	after	Left	0.375	3	8	3:8	Biggest Dot/Random	Random	Random	Biggest Dot	rewarded
Banja	f	2	0	3	1131	4	2011-08-16	small_amount	1	rewarded	Left	0.25	1	4	1:4	One/Cumulated	One	One	Cumulated	rewarded
Banja	f	2	0	3	1132	4	2011-08-16	small_amount	1	rewarded	Right	0.166667	1	6	1:6	One/Cumulated	One	Cumulated	One	rewarded
Banja	f	2	0	3	1133	4	2011-08-16	small_amount	1	rewarded	Right	0.25	2	8	2:8	Smallest Dot/Random	Smallest Dot	Random	Smallest Dot	rewarded
Banja	f	2	0	3	1134	4	2011-08-16	small_amount	1	rewarded	Left	0.142857	1	7	1:7	One/Cumulated	One	One	Cumulated	rewarded
Banja	f	2	0	3	1135	4	2011-08-16	small_amount	1	rewarded	Right	0.25	1	4	1:4	One/Cumulated	One	Cumulated	One	rewarded
Banja	f	2	0	3	1136	4	2011-08-16	small_amount	1	rewarded	Right	0.285714	2	7	2:7	Biggest Dot/Random	Biggest Dot	Random	Biggest Dot	rewarded
Banja	f	2	0	3	1137	4	2011-08-16	small_amount	1	rewarded	Left	0.285714	2	7	2:7	Smallest Dot/Random	Random	Random	Smallest Dot	rewarded
Banja	f	2	0	3	1138	4	2011-08-16	small_amount	1	rewarded	Left	0.125	1	8	1:8	One/Cumulated	One	One	Cumulated	rewarded
Banja	f	2	0	3	1139	4	2011-08-16	small_amount	1	rewarded	Right	0.25	2	8	2:8	Biggest Dot/Random	Random	Biggest Dot	Random	rewarded
Banja	f	2	0	4	1140	1	2011-08-16	small_amount	1	rewarded	Right	0.25	2	8	2:8	Smallest Dot/Random	Random	Smallest Dot	Random	rewarded
Banja	f	2	0	4	1141	1	2011-08-16	small_amount	1	rewarded	Left	0.333333	2	6	2:6	Biggest Dot/Random	Random	Random	Biggest Dot	rewarded
Banja	f	2	0	4	1142	1	2011-08-16	small_amount	1	rewarded	Right	0.333333	2	6	2:6	Smallest Dot/Random	Smallest Dot	Random	Smallest Dot	rewarded
Banja	f	2	0	4	1143	1	2011-08-16	small_amount	1	rewarded	Left	0.2	1	5	1:5	One/Cumulated	One	One	Cumulated	rewarded
Banja	f	2	0	4	1144	1	2011-08-16	small_amount	1	rewarded	Left	0.25	2	8	2:8	Biggest Dot/Random	Biggest Dot	Biggest Dot	Random	rewarded
Banja	f	2	0	4	1145	1	2011-08-16	small_amount	1	probe	Left	0.571429	4	7	4:7	Smallest Dot/Random	Random	Random	Smallest Dot	unrewarded
Banja	f	2	0	4	1146	1	2011-08-16	small_amount	1	after	Right	0.25	1	4	1:4	One/Cumulated	One	Cumulated	One	rewarded
Banja	f	2	0	4	1147	1	2011-08-16	small_amount	1	rewarded	Right	0.2	1	5	1:5	One/Cumulated	One	Cumulated	One	rewarded
Banja	f	2	0	4	1148	1	2011-08-16	small_amount	0	rewarded	Left	0.285714	2	7	2:7	Biggest Dot/Random	Random	Random	Biggest Dot	rewarded
Banja	f	2	0	4	1150	1	2011-08-16	small_amount	1	rewarded	Left	0.142857	1	7	1:7	One/Cumulated	One	One	Cumulated	rewarded
Banja	f	2	0	4	1151	1	2011-08-16	small_amount	1	rewarded	Left	0.333333	2	6	2:6	Smallest Dot/Random	Smallest Dot	Smallest Dot	Random	rewarded
Banja	f	2	0	4	1152	1	2011-08-16	small_amount	1	probe	Right	0.666667	2	3	2:3	Biggest Dot/Random	Biggest Dot	Random	Biggest Dot	unrewarded
Banja	f	2	0	4	1153	1	2011-08-16	small_amount	1	after	Right	0.125	1	8	1:8	One/Cumulated	One	Cumulated	One	rewarded
Banja	f	2	0	4	1154	1	2011-08-16	small_amount	1	rewarded	Right	0.375	3	8	3:8	Smallest Dot/Random	Random	Smallest Dot	Random	rewarded
Banja	f	2	0	4	1155	1	2011-08-16	small_amount	1	rewarded	Left	0.285714	2	7	2:7	Biggest Dot/Random	Random	Random	Biggest Dot	rewarded
Banja	f	2	0	4	1156	1	2011-08-16	small_amount	1	rewarded	Right	0.166667	1	6	1:6	One/Cumulated	One	Cumulated	One	rewarded
Banja	f	2	0	4	1157	1	2011-08-16	small_amount	1	rewarded	Left	0.25	1	4	1:4	One/Cumulated	One	One	Cumulated	rewarded
Banja	f	2	0	4	1158	1	2011-08-16	small_amount	1	rewarded	Left	0.375	3	8	3:8	Smallest Dot/Random	Smallest Dot	Smallest Dot	Random	rewarded
Banja	f	2	0	4	1159	1	2011-08-16	small_amount	1	rewarded	Right	0.25	1	4	1:4	One/Cumulated	One	Cumulated	One	rewarded
Banja	f	2	0	4	1160	1	2011-08-16	small_amount	0	rewarded	Right	0.166667	1	6	1:6	One/Cumulated	One	Cumulated	One	rewarded
Banja	f	2	0	4	1162	1	2011-08-16	small_amount	1	rewarded	Left	0.166667	1	6	1:6	One/Cumulated	One	One	Cumulated	rewarded
Banja	f	2	0	4	1163	1	2011-08-16	small_amount	1	probe	Right	0.833333	5	6	5:6	Biggest Dot/Random	Biggest Dot	Random	Biggest Dot	unrewarded
Banja	f	2	0	4	1164	1	2011-08-16	small_amount	1	after	Left	0.285714	2	7	2:7	Smallest Dot/Random	Random	Random	Smallest Dot	rewarded
Banja	f	2	0	4	1165	1	2011-08-16	small_amount	0	probe	Left	0.833333	5	6	5:6	Biggest Dot/Random	Random	Random	Biggest Dot	unrewarded
Banja	f	2	0	4	1166	1	2011-08-16	small_amount	1	after	Right	0.375	3	8	3:8	Smallest Dot/Random	Smallest Dot	Random	Smallest Dot	rewarded
Banja	f	2	0	4	1167	1	2011-08-16	small_amount	1	rewarded	Right	0.2	1	5	1:5	One/Cumulated	One	Cumulated	One	rewarded
Banja	f	2	0	4	1168	1	2011-08-16	small_amount	1	probe	Right	0.571429	4	7	4:7	Biggest Dot/Random	Biggest Dot	Random	Biggest Dot	unrewarded
Banja	f	2	0	4	1169	1	2011-08-16	small_amount	1	after	Left	0.125	1	8	1:8	One/Cumulated	One	One	Cumulated	rewarded
Banja	f	2	0	4	1170	1	2011-08-16	small_amount	1	rewarded	Left	0.142857	1	7	1:7	One/Cumulated	One	One	Cumulated	rewarded
Banja	f	2	0	4	1171	1	2011-08-16	small_amount	1	probe	Right	0.666667	2	3	2:3	Smallest Dot/Random	Random	Smallest Dot	Random	unrewarded
Banja	f	2	0	4	1172	1	2011-08-16	small_amount	1	after	Left	0.142857	1	7	1:7	One/Cumulated	One	One	Cumulated	rewarded
Banja	f	2	0	4	1173	1	2011-08-16	small_amount	1	rewarded	Right	0.125	1	8	1:8	One/Cumulated	One	Cumulated	One	rewarded
Banja	f	2	0	4	1174	1	2011-08-16	small_amount	1	rewarded	Right	0.25	2	8	2:8	Biggest Dot/Random	Random	Biggest Dot	Random	rewarded
Banja	f	2	0	4	1175	2	2011-08-16	small_amount	1	rewarded	Left	0.25	1	4	1:4	One/Cumulated	One	One	Cumulated	rewarded
Banja	f	2	0	4	1176	2	2011-08-16	small_amount	1	rewarded	Right	0.375	3	8	3:8	Smallest Dot/Random	Smallest Dot	Random	Smallest Dot	rewarded
Banja	f	2	0	4	1177	2	2011-08-16	small_amount	1	rewarded	Left	0.333333	2	6	2:6	Biggest Dot/Random	Biggest Dot	Biggest Dot	Random	rewarded
Banja	f	2	0	4	1178	2	2011-08-16	small_amount	1	rewarded	Right	0.166667	1	6	1:6	One/Cumulated	One	Cumulated	One	rewarded
Banja	f	2	0	4	1179	2	2011-08-16	small_amount	1	rewarded	Left	0.142857	1	7	1:7	One/Cumulated	One	One	Cumulated	rewarded
Banja	f	2	0	4	1180	2	2011-08-16	small_amount	1	rewarded	Right	0.142857	1	7	1:7	One/Cumulated	One	Cumulated	One	rewarded
Banja	f	2	0	4	1181	2	2011-08-16	small_amount	1	rewarded	Right	0.2	1	5	1:5	One/Cumulated	One	Cumulated	One	rewarded
Banja	f	2	0	4	1182	2	2011-08-16	small_amount	1	rewarded	Right	0.25	2	8	2:8	Smallest Dot/Random	Random	Smallest Dot	Random	rewarded
Banja	f	2	0	4	1183	2	2011-08-16	small_amount	1	rewarded	Left	0.142857	1	7	1:7	One/Cumulated	One	One	Cumulated	rewarded
Banja	f	2	0	4	1184	2	2011-08-16	small_amount	1	rewarded	Left	0.333333	2	6	2:6	Biggest Dot/Random	Random	Random	Biggest Dot	rewarded
Banja	f	2	0	4	1185	2	2011-08-16	small_amount	1	rewarded	Left	0.25	2	8	2:8	Smallest Dot/Random	Smallest Dot	Smallest Dot	Random	rewarded
Banja	f	2	0	4	1186	2	2011-08-16	small_amount	0	probe	Left	0.833333	5	6	5:6	Biggest Dot/Random	Biggest Dot	Biggest Dot	Random	unrewarded
Banja	f	2	0	4	1187	2	2011-08-16	small_amount	0	after	Right	0.375	3	8	3:8	Smallest Dot/Random	Random	Smallest Dot	Random	rewarded
Banja	f	2	0	4	1189	2	2011-08-16	small_amount	1	rewarded	Right	0.285714	2	7	2:7	Biggest Dot/Random	Random	Biggest Dot	Random	rewarded
Banja	f	2	0	4	1190	2	2011-08-16	small_amount	0	probe	Right	0.833333	5	6	5:6	Smallest Dot/Random	Smallest Dot	Random	Smallest Dot	unrewarded
Banja	f	2	0	4	1191	2	2011-08-16	small_amount	1	after	Left	0.25	2	8	2:8	Biggest Dot/Random	Biggest Dot	Biggest Dot	Random	rewarded
Banja	f	2	0	4	1192	2	2011-08-16	small_amount	1	rewarded	Right	0.125	1	8	1:8	One/Cumulated	One	Cumulated	One	rewarded
Banja	f	2	0	4	1193	2	2011-08-16	small_amount	1	probe	Left	0.571429	4	7	4:7	Smallest Dot/Random	Random	Random	Smallest Dot	unrewarded
Banja	f	2	0	4	1194	2	2011-08-16	small_amount	1	after	Right	0.333333	2	6	2:6	Biggest Dot/Random	Random	Biggest Dot	Random	rewarded
Banja	f	2	0	4	1195	2	2011-08-16	small_amount	0	probe	Right	0.666667	2	3	2:3	Smallest Dot/Random	Smallest Dot	Random	Smallest Dot	unrewarded
Banja	f	2	0	4	1196	2	2011-08-16	small_amount	1	after	Left	0.25	1	4	1:4	One/Cumulated	One	One	Cumulated	rewarded
Banja	f	2	0	4	1197	2	2011-08-16	small_amount	1	rewarded	Right	0.375	3	8	3:8	Biggest Dot/Random	Biggest Dot	Random	Biggest Dot	rewarded
Banja	f	2	0	4	1198	2	2011-08-16	small_amount	1	rewarded	Left	0.125	1	8	1:8	One/Cumulated	One	One	Cumulated	rewarded
Banja	f	2	0	4	1199	2	2011-08-16	small_amount	1	rewarded	Right	0.2	1	5	1:5	One/Cumulated	One	Cumulated	One	rewarded
Banja	f	2	0	4	1200	2	2011-08-16	small_amount	1	probe	Right	0.666667	2	3	2:3	Smallest Dot/Random	Random	Smallest Dot	Random	unrewarded
Banja	f	2	0	4	1201	2	2011-08-16	small_amount	0	after	Right	0.285714	2	7	2:7	Biggest Dot/Random	Random	Biggest Dot	Random	rewarded
Banja	f	2	0	4	1203	2	2011-08-16	small_amount	1	probe	Left	0.571429	4	7	4:7	Smallest Dot/Random	Smallest Dot	Smallest Dot	Random	unrewarded
Banja	f	2	0	4	1204	2	2011-08-16	small_amount	1	after	Left	0.2	1	5	1:5	One/Cumulated	One	One	Cumulated	rewarded
Banja	f	2	0	4	1205	2	2011-08-16	small_amount	1	rewarded	Right	0.166667	1	6	1:6	One/Cumulated	One	Cumulated	One	rewarded
Banja	f	2	0	4	1206	2	2011-08-16	small_amount	1	rewarded	Left	0.285714	2	7	2:7	Biggest Dot/Random	Biggest Dot	Biggest Dot	Random	rewarded
Banja	f	2	0	4	1207	2	2011-08-16	small_amount	1	rewarded	Left	0.125	1	8	1:8	One/Cumulated	One	One	Cumulated	rewarded
Banja	f	2	0	4	1208	2	2011-08-16	small_amount	0	rewarded	Left	0.166667	1	6	1:6	One/Cumulated	One	One	Cumulated	rewarded
Banja	f	2	0	4	1210	2	2011-08-16	small_amount	1	rewarded	Right	0.25	1	4	1:4	One/Cumulated	One	Cumulated	One	rewarded
Banja	f	2	0	4	1211	3	2011-08-30	small_amount	1	rewarded	Left	0.375	3	8	3:8	Smallest Dot/Random	Random	Random	Smallest Dot	rewarded
Banja	f	2	0	4	1212	3	2011-08-30	small_amount	0	rewarded	Left	0.375	3	8	3:8	Biggest Dot/Random	Random	Random	Biggest Dot	rewarded
Banja	f	2	0	4	1214	3	2011-08-30	small_amount	1	rewarded	Right	0.25	1	4	1:4	One/Cumulated	One	Cumulated	One	rewarded
Banja	f	2	0	4	1215	3	2011-08-30	small_amount	0	probe	Right	0.666667	2	3	2:3	Smallest Dot/Random	Smallest Dot	Random	Smallest Dot	unrewarded
Banja	f	2	0	4	1216	3	2011-08-30	small_amount	1	after	Right	0.142857	1	7	1:7	One/Cumulated	One	Cumulated	One	rewarded
Banja	f	2	0	4	1217	3	2011-08-30	small_amount	1	rewarded	Left	0.333333	2	6	2:6	Biggest Dot/Random	Biggest Dot	Biggest Dot	Random	rewarded
Banja	f	2	0	4	1218	3	2011-08-30	small_amount	1	rewarded	Right	0.166667	1	6	1:6	One/Cumulated	One	Cumulated	One	rewarded
Banja	f	2	0	4	1219	3	2011-08-30	small_amount	1	rewarded	Right	0.2	1	5	1:5	One/Cumulated	One	Cumulated	One	rewarded
Banja	f	2	0	4	1220	3	2011-08-30	small_amount	1	rewarded	Right	0.285714	2	7	2:7	Smallest Dot/Random	Random	Smallest Dot	Random	rewarded
Banja	f	2	0	4	1221	3	2011-08-30	small_amount	1	rewarded	Left	0.142857	1	7	1:7	One/Cumulated	One	One	Cumulated	rewarded
Banja	f	2	0	4	1222	3	2011-08-30	small_amount	1	rewarded	Right	0.25	1	4	1:4	One/Cumulated	One	Cumulated	One	rewarded
Banja	f	2	0	4	1223	3	2011-08-30	small_amount	1	rewarded	Left	0.25	2	8	2:8	Biggest Dot/Random	Random	Random	Biggest Dot	rewarded
Banja	f	2	0	4	1224	3	2011-08-30	small_amount	1	rewarded	Left	0.166667	1	6	1:6	One/Cumulated	One	One	Cumulated	rewarded
Banja	f	2	0	4	1225	3	2011-08-30	small_amount	1	probe	Left	0.571429	4	7	4:7	Smallest Dot/Random	Smallest Dot	Smallest Dot	Random	unrewarded
Banja	f	2	0	4	1226	3	2011-08-30	small_amount	1	after	Right	0.333333	2	6	2:6	Biggest Dot/Random	Biggest Dot	Random	Biggest Dot	rewarded
Banja	f	2	0	4	1227	3	2011-08-30	small_amount	1	rewarded	Left	0.142857	1	7	1:7	One/Cumulated	One	One	Cumulated	rewarded
Banja	f	2	0	4	1228	3	2011-08-30	small_amount	1	rewarded	Right	0.25	1	4	1:4	One/Cumulated	One	Cumulated	One	rewarded
Banja	f	2	0	4	1229	3	2011-08-30	small_amount	1	rewarded	Left	0.2	1	5	1:5	One/Cumulated	One	One	Cumulated	rewarded
Banja	f	2	0	4	1230	3	2011-08-30	small_amount	1	rewarded	Left	0.25	2	8	2:8	Smallest Dot/Random	Random	Random	Smallest Dot	rewarded
Banja	f	2	0	4	1231	3	2011-08-30	small_amount	0	probe	Left	0.833333	5	6	5:6	Biggest Dot/Random	Random	Random	Biggest Dot	unrewarded
Banja	f	2	0	4	1232	3	2011-08-30	small_amount	1	after	Right	0.125	1	8	1:8	One/Cumulated	One	Cumulated	One	rewarded
Banja	f	2	0	4	1233	3	2011-08-30	small_amount	1	rewarded	Right	0.333333	2	6	2:6	Smallest Dot/Random	Smallest Dot	Random	Smallest Dot	rewarded
Banja	f	2	0	4	1234	3	2011-08-30	small_amount	1	probe	Left	0.666667	2	3	2:3	Biggest Dot/Random	Biggest Dot	Biggest Dot	Random	unrewarded
Banja	f	2	0	4	1235	3	2011-08-30	small_amount	1	after	Right	0.2	1	5	1:5	One/Cumulated	One	Cumulated	One	rewarded
Banja	f	2	0	4	1236	3	2011-08-30	small_amount	1	probe	Right	0.571429	4	7	4:7	Smallest Dot/Random	Random	Smallest Dot	Random	unrewarded
Banja	f	2	0	4	1237	3	2011-08-30	small_amount	1	after	Left	0.285714	2	7	2:7	Biggest Dot/Random	Random	Random	Biggest Dot	rewarded
Banja	f	2	0	4	1238	3	2011-08-30	small_amount	1	rewarded	Right	0.25	2	8	2:8	Smallest Dot/Random	Smallest Dot	Random	Smallest Dot	rewarded
Banja	f	2	0	4	1239	3	2011-08-30	small_amount	1	rewarded	Right	0.166667	1	6	1:6	One/Cumulated	One	Cumulated	One	rewarded
Banja	f	2	0	4	1240	3	2011-08-30	small_amount	1	probe	Left	0.833333	5	6	5:6	Biggest Dot/Random	Biggest Dot	Biggest Dot	Random	unrewarded
Banja	f	2	0	4	1241	3	2011-08-30	small_amount	1	after	Right	0.375	3	8	3:8	Smallest Dot/Random	Random	Smallest Dot	Random	rewarded
Banja	f	2	0	4	1242	3	2011-08-30	small_amount	1	rewarded	Left	0.285714	2	7	2:7	Biggest Dot/Random	Random	Random	Biggest Dot	rewarded
Banja	f	2	0	4	1243	3	2011-08-30	small_amount	1	rewarded	Right	0.125	1	8	1:8	One/Cumulated	One	Cumulated	One	rewarded
Banja	f	2	0	4	1244	3	2011-08-30	small_amount	1	rewarded	Left	0.125	1	8	1:8	One/Cumulated	One	One	Cumulated	rewarded
Banja	f	2	0	4	1245	4	2011-08-30	small_amount	1	rewarded	Right	0.125	1	8	1:8	One/Cumulated	One	Cumulated	One	rewarded
Banja	f	2	0	4	1246	4	2011-08-30	small_amount	1	rewarded	Left	0.25	1	4	1:4	One/Cumulated	One	One	Cumulated	rewarded
Banja	f	2	0	4	1247	4	2011-08-30	small_amount	1	rewarded	Left	0.166667	1	6	1:6	One/Cumulated	One	One	Cumulated	rewarded
Banja	f	2	0	4	1248	4	2011-08-30	small_amount	1	rewarded	Left	0.25	1	4	1:4	One/Cumulated	One	One	Cumulated	rewarded
Banja	f	2	0	4	1249	4	2011-08-30	small_amount	1	probe	Right	0.833333	5	6	5:6	Smallest Dot/Random	Smallest Dot	Random	Smallest Dot	unrewarded
Banja	f	2	0	4	1250	4	2011-08-30	small_amount	1	after	Left	0.142857	1	7	1:7	One/Cumulated	One	One	Cumulated	rewarded
Banja	f	2	0	4	1251	4	2011-08-30	small_amount	1	rewarded	Right	0.375	3	8	3:8	Biggest Dot/Random	Biggest Dot	Random	Biggest Dot	rewarded
Banja	f	2	0	4	1252	4	2011-08-30	small_amount	1	probe	Left	0.571429	4	7	4:7	Smallest Dot/Random	Random	Random	Smallest Dot	unrewarded
Banja	f	2	0	4	1253	4	2011-08-30	small_amount	1	after	Left	0.2	1	5	1:5	One/Cumulated	One	One	Cumulated	rewarded
Banja	f	2	0	4	1254	4	2011-08-30	small_amount	0	rewarded	Right	0.285714	2	7	2:7	Biggest Dot/Random	Random	Biggest Dot	Random	rewarded
Banja	f	2	0	4	1257	4	2011-08-30	small_amount	1	rewarded	Right	0.2	1	5	1:5	One/Cumulated	One	Cumulated	One	rewarded
Banja	f	2	0	4	1258	4	2011-08-30	small_amount	1	rewarded	Right	0.375	3	8	3:8	Smallest Dot/Random	Smallest Dot	Random	Smallest Dot	rewarded
Banja	f	2	0	4	1259	4	2011-08-30	small_amount	1	rewarded	Left	0.125	1	8	1:8	One/Cumulated	One	One	Cumulated	rewarded
Banja	f	2	0	4	1260	4	2011-08-30	small_amount	1	rewarded	Right	0.25	2	8	2:8	Biggest Dot/Random	Biggest Dot	Random	Biggest Dot	rewarded
Banja	f	2	0	4	1261	4	2011-08-30	small_amount	0	probe	Right	0.666667	2	3	2:3	Smallest Dot/Random	Random	Smallest Dot	Random	unrewarded
Banja	f	2	0	4	1262	4	2011-08-30	small_amount	1	after	Right	0.285714	2	7	2:7	Biggest Dot/Random	Random	Biggest Dot	Random	rewarded
Banja	f	2	0	4	1263	4	2011-08-30	small_amount	1	rewarded	Left	0.142857	1	7	1:7	One/Cumulated	One	One	Cumulated	rewarded
Banja	f	2	0	4	1264	4	2011-08-30	small_amount	1	rewarded	Right	0.333333	2	6	2:6	Smallest Dot/Random	Smallest Dot	Random	Smallest Dot	rewarded
Banja	f	2	0	4	1265	4	2011-08-30	small_amount	1	rewarded	Right	0.25	2	8	2:8	Biggest Dot/Random	Biggest Dot	Random	Biggest Dot	rewarded
Banja	f	2	0	4	1266	4	2011-08-30	small_amount	1	rewarded	Left	0.125	1	8	1:8	One/Cumulated	One	One	Cumulated	rewarded
Banja	f	2	0	4	1267	4	2011-08-30	small_amount	1	rewarded	Left	0.375	3	8	3:8	Smallest Dot/Random	Random	Random	Smallest Dot	rewarded
Banja	f	2	0	4	1268	4	2011-08-30	small_amount	1	probe	Left	0.571429	4	7	4:7	Biggest Dot/Random	Random	Random	Biggest Dot	unrewarded
Banja	f	2	0	4	1269	4	2011-08-30	small_amount	1	after	Right	0.166667	1	6	1:6	One/Cumulated	One	Cumulated	One	rewarded
Banja	f	2	0	4	1270	4	2011-08-30	small_amount	1	probe	Left	0.833333	5	6	5:6	Smallest Dot/Random	Smallest Dot	Smallest Dot	Random	unrewarded
Banja	f	2	0	4	1271	4	2011-08-30	small_amount	1	after	Right	0.166667	1	6	1:6	One/Cumulated	One	Cumulated	One	rewarded
Banja	f	2	0	4	1272	4	2011-08-30	small_amount	1	rewarded	Right	0.333333	2	6	2:6	Biggest Dot/Random	Biggest Dot	Random	Biggest Dot	rewarded
Banja	f	2	0	4	1273	4	2011-08-30	small_amount	1	rewarded	Left	0.333333	2	6	2:6	Smallest Dot/Random	Random	Random	Smallest Dot	rewarded
Banja	f	2	0	4	1274	4	2011-08-30	small_amount	1	rewarded	Left	0.142857	1	7	1:7	One/Cumulated	One	One	Cumulated	rewarded
Banja	f	2	0	4	1275	4	2011-08-30	small_amount	0	probe	Left	0.666667	2	3	2:3	Biggest Dot/Random	Random	Random	Biggest Dot	unrewarded
Banja	f	2	0	4	1276	4	2011-08-30	small_amount	1	after	Right	0.285714	2	7	2:7	Smallest Dot/Random	Smallest Dot	Random	Smallest Dot	rewarded
Banja	f	2	0	4	1277	4	2011-08-30	small_amount	1	rewarded	Right	0.25	1	4	1:4	One/Cumulated	One	Cumulated	One	rewarded
Banja	f	2	0	4	1278	4	2011-08-30	small_amount	1	rewarded	Left	0.2	1	5	1:5	One/Cumulated	One	One	Cumulated	rewarded
Banja	f	2	0	4	1279	4	2011-08-30	small_amount	1	rewarded	Right	0.25	2	8	2:8	Biggest Dot/Random	Biggest Dot	Random	Biggest Dot	rewarded
Banja	f	2	0	5	1280	1	2011-08-30	small_amount	1	rewarded	Left	0.25	1	4	1:4	One/Cumulated	One	One	Cumulated	rewarded
Banja	f	2	0	5	1281	1	2011-08-30	small_amount	1	rewarded	Left	0.25	2	8	2:8	Smallest Dot/Random	Random	Random	Smallest Dot	rewarded
Banja	f	2	0	5	1282	1	2011-08-30	small_amount	1	rewarded	Right	0.25	1	4	1:4	One/Cumulated	One	Cumulated	One	rewarded
Banja	f	2	0	5	1283	1	2011-08-30	small_amount	0	rewarded	Right	0.333333	2	6	2:6	Biggest Dot/Random	Random	Biggest Dot	Random	rewarded
Banja	f	2	0	5	1288	1	2011-08-30	small_amount	1	probe	Left	0.75	3	4	3:4	Smallest Dot/Random	Smallest Dot	Smallest Dot	Random	unrewarded
Banja	f	2	0	5	1289	1	2011-08-30	small_amount	1	after	Left	0.142857	1	7	1:7	One/Cumulated	One	One	Cumulated	rewarded
Banja	f	2	0	5	1290	1	2011-08-30	small_amount	1	rewarded	Right	0.25	1	4	1:4	One/Cumulated	One	Cumulated	One	rewarded
Banja	f	2	0	5	1291	1	2011-08-30	small_amount	1	rewarded	Right	0.142857	1	7	1:7	One/Cumulated	One	Cumulated	One	rewarded
Banja	f	2	0	5	1292	1	2011-08-30	small_amount	1	probe	Right	0.857143	6	7	6:7	Biggest Dot/Random	Biggest Dot	Random	Biggest Dot	unrewarded
Banja	f	2	0	5	1293	1	2011-08-30	small_amount	1	after	Left	0.333333	2	6	2:6	Smallest Dot/Random	Random	Random	Smallest Dot	rewarded
Banja	f	2	0	5	1294	1	2011-08-30	small_amount	1	rewarded	Left	0.166667	1	6	1:6	One/Cumulated	One	One	Cumulated	rewarded
Banja	f	2	0	5	1295	1	2011-08-30	small_amount	1	rewarded	Right	0.2	1	5	1:5	One/Cumulated	One	Cumulated	One	rewarded
Banja	f	2	0	5	1296	1	2011-08-30	small_amount	0	rewarded	Right	0.285714	2	7	2:7	Biggest Dot/Random	Random	Biggest Dot	Random	rewarded
Banja	f	2	0	5	1298	1	2011-08-30	small_amount	1	rewarded	Left	0.2	1	5	1:5	One/Cumulated	One	One	Cumulated	rewarded
Banja	f	2	0	5	1299	1	2011-08-30	small_amount	1	rewarded	Right	0.125	1	8	1:8	One/Cumulated	One	Cumulated	One	rewarded
Banja	f	2	0	5	1300	1	2011-08-30	small_amount	1	rewarded	Left	0.375	3	8	3:8	Smallest Dot/Random	Smallest Dot	Smallest Dot	Random	rewarded
Banja	f	2	0	5	1301	1	2011-08-30	small_amount	1	rewarded	Left	0.375	3	8	3:8	Biggest Dot/Random	Biggest Dot	Biggest Dot	Random	rewarded
Banja	f	2	0	5	1302	1	2011-08-30	small_amount	1	rewarded	Right	0.166667	1	6	1:6	One/Cumulated	One	Cumulated	One	rewarded
Banja	f	2	0	5	1303	1	2011-08-30	small_amount	1	rewarded	Right	0.25	2	8	2:8	Smallest Dot/Random	Random	Smallest Dot	Random	rewarded
Banja	f	2	0	5	1304	1	2011-08-30	small_amount	0	rewarded	Right	0.375	3	8	3:8	Biggest Dot/Random	Random	Biggest Dot	Random	rewarded
Banja	f	2	0	5	1309	1	2011-08-30	small_amount	1	rewarded	Left	0.166667	1	6	1:6	One/Cumulated	One	One	Cumulated	rewarded
Banja	f	2	0	5	1310	1	2011-08-30	small_amount	1	rewarded	Right	0.125	1	8	1:8	One/Cumulated	One	Cumulated	One	rewarded
Banja	f	2	0	5	1311	1	2011-08-30	small_amount	1	rewarded	Right	0.333333	2	6	2:6	Smallest Dot/Random	Smallest Dot	Random	Smallest Dot	rewarded
Banja	f	2	0	5	1312	1	2011-08-30	small_amount	1	probe	Right	0.625	5	8	5:8	Biggest Dot/Random	Biggest Dot	Random	Biggest Dot	unrewarded
Banja	f	2	0	5	1313	1	2011-08-30	small_amount	1	after	Left	0.285714	2	7	2:7	Smallest Dot/Random	Random	Random	Smallest Dot	rewarded
Banja	f	2	0	5	1314	1	2011-08-30	small_amount	1	probe	Left	0.857143	6	7	6:7	Biggest Dot/Random	Random	Random	Biggest Dot	unrewarded
Banja	f	2	0	5	1315	1	2011-08-30	small_amount	1	after	Right	0.2	1	5	1:5	One/Cumulated	One	Cumulated	One	rewarded
Banja	f	2	0	5	1316	1	2011-08-30	small_amount	1	probe	Left	0.625	5	8	5:8	Smallest Dot/Random	Smallest Dot	Smallest Dot	Random	unrewarded
Banja	f	2	0	5	1317	1	2011-08-30	small_amount	1	after	Left	0.125	1	8	1:8	One/Cumulated	One	One	Cumulated	rewarded
Banja	f	2	0	5	1318	1	2011-08-30	small_amount	1	probe	Left	0.75	3	4	3:4	Biggest Dot/Random	Biggest Dot	Biggest Dot	Random	unrewarded
Banja	f	2	0	5	1319	1	2011-08-30	small_amount	1	after	Right	0.25	2	8	2:8	Smallest Dot/Random	Random	Smallest Dot	Random	rewarded
Banja	f	2	0	5	1320	1	2011-08-30	small_amount	0	rewarded	Right	0.285714	2	7	2:7	Biggest Dot/Random	Random	Biggest Dot	Random	rewarded
Banja	f	2	0	5	1323	1	2011-08-30	small_amount	1	rewarded	Left	0.142857	1	7	1:7	One/Cumulated	One	One	Cumulated	rewarded
Banja	f	2	0	5	1324	2	2011-09-05	small_amount	1	rewarded	Left	0.285714	2	7	2:7	Smallest Dot/Random	Random	Random	Smallest Dot	rewarded
Banja	f	2	0	5	1325	2	2011-09-05	small_amount	1	rewarded	Right	0.25	2	8	2:8	Biggest Dot/Random	Random	Biggest Dot	Random	rewarded
Banja	f	2	0	5	1326	2	2011-09-05	small_amount	1	rewarded	Left	0.2	1	5	1:5	One/Cumulated	One	One	Cumulated	rewarded
Banja	f	2	0	5	1327	2	2011-09-05	small_amount	0	probe	Left	0.857143	6	7	6:7	Smallest Dot/Random	Smallest Dot	Smallest Dot	Random	unrewarded
Banja	f	2	0	5	1328	2	2011-09-05	small_amount	1	after	Right	0.125	1	8	1:8	One/Cumulated	One	Cumulated	One	rewarded
Banja	f	2	0	5	1329	2	2011-09-05	small_amount	0	rewarded	Right	0.333333	2	6	2:6	Biggest Dot/Random	Biggest Dot	Random	Biggest Dot	rewarded
Banja	f	2	0	5	1331	2	2011-09-05	small_amount	1	rewarded	Left	0.375	3	8	3:8	Smallest Dot/Random	Random	Random	Smallest Dot	rewarded
Banja	f	2	0	5	1332	2	2011-09-05	small_amount	1	rewarded	Left	0.125	1	8	1:8	One/Cumulated	One	One	Cumulated	rewarded
Banja	f	2	0	5	1333	2	2011-09-05	small_amount	1	rewarded	Right	0.142857	1	7	1:7	One/Cumulated	One	Cumulated	One	rewarded
Banja	f	2	0	5	1334	2	2011-09-05	small_amount	1	probe	Right	0.75	3	4	3:4	Biggest Dot/Random	Random	Biggest Dot	Random	unrewarded
Banja	f	2	0	5	1335	2	2011-09-05	small_amount	1	after	Left	0.142857	1	7	1:7	One/Cumulated	One	One	Cumulated	rewarded
Banja	f	2	0	5	1336	2	2011-09-05	small_amount	1	rewarded	Left	0.375	3	8	3:8	Smallest Dot/Random	Smallest Dot	Smallest Dot	Random	rewarded
Banja	f	2	0	5	1337	2	2011-09-05	small_amount	0	probe	Left	0.857143	6	7	6:7	Biggest Dot/Random	Biggest Dot	Biggest Dot	Random	unrewarded
Banja	f	2	0	5	1338	2	2011-09-05	small_amount	1	after	Right	0.25	1	4	1:4	One/Cumulated	One	Cumulated	One	rewarded
Banja	f	2	0	5	1339	2	2011-09-05	small_amount	1	rewarded	Left	0.25	2	8	2:8	Smallest Dot/Random	Random	Random	Smallest Dot	rewarded
Banja	f	2	0	5	1340	2	2011-09-05	small_amount	1	rewarded	Right	0.333333	2	6	2:6	Biggest Dot/Random	Random	Biggest Dot	Random	rewarded
Banja	f	2	0	5	1341	2	2011-09-05	small_amount	1	probe	Left	0.625	5	8	5:8	Smallest Dot/Random	Smallest Dot	Smallest Dot	Random	unrewarded
Banja	f	2	0	5	1342	2	2011-09-05	small_amount	1	after	Left	0.25	1	4	1:4	One/Cumulated	One	One	Cumulated	rewarded
Banja	f	2	0	5	1343	2	2011-09-05	small_amount	1	rewarded	Right	0.125	1	8	1:8	One/Cumulated	One	Cumulated	One	rewarded
Banja	f	2	0	5	1344	2	2011-09-05	small_amount	1	rewarded	Left	0.285714	2	7	2:7	Biggest Dot/Random	Biggest Dot	Biggest Dot	Random	rewarded
Banja	f	2	0	5	1345	2	2011-09-05	small_amount	1	rewarded	Left	0.166667	1	6	1:6	One/Cumulated	One	One	Cumulated	rewarded
Banja	f	2	0	5	1346	2	2011-09-05	small_amount	1	rewarded	Right	0.142857	1	7	1:7	One/Cumulated	One	Cumulated	One	rewarded
Banja	f	2	0	5	1347	2	2011-09-05	small_amount	0	probe	Right	0.625	5	8	5:8	Smallest Dot/Random	Random	Smallest Dot	Random	unrewarded
Banja	f	2	0	5	1348	2	2011-09-05	small_amount	1	after	Right	0.2	1	5	1:5	One/Cumulated	One	Cumulated	One	rewarded
Banja	f	2	0	5	1349	2	2011-09-05	small_amount	1	rewarded	Left	0.166667	1	6	1:6	One/Cumulated	One	One	Cumulated	rewarded
Banja	f	2	0	5	1350	2	2011-09-05	small_amount	1	rewarded	Right	0.375	3	8	3:8	Biggest Dot/Random	Random	Biggest Dot	Random	rewarded
Banja	f	2	0	5	1351	2	2011-09-05	small_amount	1	rewarded	Left	0.2	1	5	1:5	One/Cumulated	One	One	Cumulated	rewarded
Banja	f	2	0	5	1352	2	2011-09-05	small_amount	1	probe	Right	0.75	3	4	3:4	Smallest Dot/Random	Smallest Dot	Random	Smallest Dot	unrewarded
Banja	f	2	0	5	1353	2	2011-09-05	small_amount	1	after	Right	0.333333	2	6	2:6	Biggest Dot/Random	Biggest Dot	Random	Biggest Dot	rewarded
Banja	f	2	0	5	1354	2	2011-09-05	small_amount	1	rewarded	Left	0.25	1	4	1:4	One/Cumulated	One	One	Cumulated	rewarded
Banja	f	2	0	5	1355	2	2011-09-05	small_amount	1	rewarded	Right	0.285714	2	7	2:7	Smallest Dot/Random	Random	Smallest Dot	Random	rewarded
Banja	f	2	0	5	1356	2	2011-09-05	small_amount	1	rewarded	Right	0.166667	1	6	1:6	One/Cumulated	One	Cumulated	One	rewarded
Banja	f	2	0	5	1357	2	2011-09-05	small_amount	0	rewarded	Right	0.25	2	8	2:8	Biggest Dot/Random	Random	Biggest Dot	Random	rewarded
Banja	f	2	0	5	1359	3	2011-09-05	small_amount	1	rewarded	Left	0.166667	1	6	1:6	One/Cumulated	One	One	Cumulated	rewarded
Banja	f	2	0	5	1360	3	2011-09-05	small_amount	1	rewarded	Right	0.285714	2	7	2:7	Smallest Dot/Random	Smallest Dot	Random	Smallest Dot	rewarded
Banja	f	2	0	5	1361	3	2011-09-05	small_amount	1	rewarded	Left	0.125	1	8	1:8	One/Cumulated	One	One	Cumulated	rewarded
Banja	f	2	0	5	1362	3	2011-09-05	small_amount	1	rewarded	Left	0.25	2	8	2:8	Biggest Dot/Random	Biggest Dot	Biggest Dot	Random	rewarded
Banja	f	2	0	5	1363	3	2011-09-05	small_amount	1	rewarded	Right	0.166667	1	6	1:6	One/Cumulated	One	Cumulated	One	rewarded
Banja	f	2	0	5	1364	3	2011-09-05	small_amount	1	rewarded	Right	0.2	1	5	1:5	One/Cumulated	One	Cumulated	One	rewarded
Banja	f	2	0	5	1365	3	2011-09-05	small_amount	1	rewarded	Right	0.375	3	8	3:8	Smallest Dot/Random	Random	Smallest Dot	Random	rewarded
Banja	f	2	0	5	1366	3	2011-09-05	small_amount	1	rewarded	Left	0.142857	1	7	1:7	One/Cumulated	One	One	Cumulated	rewarded
Banja	f	2	0	5	1367	3	2011-09-05	small_amount	1	rewarded	Right	0.333333	2	6	2:6	Biggest Dot/Random	Random	Biggest Dot	Random	rewarded
Banja	f	2	0	5	1368	3	2011-09-05	small_amount	1	rewarded	Right	0.375	3	8	3:8	Smallest Dot/Random	Smallest Dot	Random	Smallest Dot	rewarded
Banja	f	2	0	5	1369	3	2011-09-05	small_amount	1	rewarded	Left	0.333333	2	6	2:6	Biggest Dot/Random	Biggest Dot	Biggest Dot	Random	rewarded
Banja	f	2	0	5	1370	3	2011-09-05	small_amount	1	rewarded	Left	0.25	2	8	2:8	Smallest Dot/Random	Random	Random	Smallest Dot	rewarded
Banja	f	2	0	5	1371	3	2011-09-05	small_amount	1	probe	Left	0.857143	6	7	6:7	Biggest Dot/Random	Random	Random	Biggest Dot	unrewarded
Banja	f	2	0	5	1372	3	2011-09-05	small_amount	1	after	Right	0.2	1	5	1:5	One/Cumulated	One	Cumulated	One	rewarded
Banja	f	2	0	5	1373	3	2011-09-05	small_amount	1	rewarded	Right	0.25	1	4	1:4	One/Cumulated	One	Cumulated	One	rewarded
Banja	f	2	0	5	1374	3	2011-09-05	small_amount	1	probe	Left	0.625	5	8	5:8	Smallest Dot/Random	Smallest Dot	Smallest Dot	Random	unrewarded
Banja	f	2	0	5	1375	3	2011-09-05	small_amount	0	after	Left	0.25	2	8	2:8	Biggest Dot/Random	Biggest Dot	Biggest Dot	Random	rewarded
Banja	f	2	0	5	1377	3	2011-09-05	small_amount	1	rewarded	Right	0.285714	2	7	2:7	Smallest Dot/Random	Random	Smallest Dot	Random	rewarded
Banja	f	2	0	5	1378	3	2011-09-05	small_amount	1	probe	Right	0.75	3	4	3:4	Biggest Dot/Random	Random	Biggest Dot	Random	unrewarded
Banja	f	2	0	5	1379	3	2011-09-05	small_amount	0	after	Right	0.125	1	8	1:8	One/Cumulated	One	Cumulated	One	rewarded
Banja	f	2	0	5	1381	3	2011-09-05	small_amount	1	rewarded	Left	0.142857	1	7	1:7	One/Cumulated	One	One	Cumulated	rewarded
Banja	f	2	0	5	1382	3	2011-09-05	small_amount	1	rewarded	Left	0.142857	1	7	1:7	One/Cumulated	One	One	Cumulated	rewarded
Banja	f	2	0	5	1383	3	2011-09-05	small_amount	1	probe	Right	0.857143	6	7	6:7	Smallest Dot/Random	Smallest Dot	Random	Smallest Dot	unrewarded
Banja	f	2	0	5	1384	3	2011-09-05	small_amount	1	after	Left	0.2	1	5	1:5	One/Cumulated	One	One	Cumulated	rewarded
Banja	f	2	0	5	1385	3	2011-09-05	small_amount	1	probe	Left	0.625	5	8	5:8	Biggest Dot/Random	Biggest Dot	Biggest Dot	Random	unrewarded
Banja	f	2	0	5	1386	3	2011-09-05	small_amount	1	after	Left	0.166667	1	6	1:6	One/Cumulated	One	One	Cumulated	rewarded
Banja	f	2	0	5	1387	3	2011-09-05	small_amount	1	rewarded	Right	0.25	1	4	1:4	One/Cumulated	One	Cumulated	One	rewarded
Banja	f	2	0	5	1388	3	2011-09-05	small_amount	1	rewarded	Right	0.25	1	4	1:4	One/Cumulated	One	Cumulated	One	rewarded
Banja	f	2	0	5	1389	3	2011-09-05	small_amount	1	rewarded	Left	0.125	1	8	1:8	One/Cumulated	One	One	Cumulated	rewarded
Banja	f	2	0	5	1390	3	2011-09-05	small_amount	1	probe	Left	0.75	3	4	3:4	Smallest Dot/Random	Random	Random	Smallest Dot	unrewarded
Banja	f	2	0	5	1391	3	2011-09-05	small_amount	0	after	Right	0.375	3	8	3:8	Biggest Dot/Random	Random	Biggest Dot	Random	rewarded
Banja	f	2	0	5	1394	3	2011-09-05	small_amount	1	rewarded	Right	0.285714	2	7	2:7	Smallest Dot/Random	Smallest Dot	Random	Smallest Dot	rewarded
Banja	f	2	0	5	1395	3	2011-09-05	small_amount	1	rewarded	Right	0.333333	2	6	2:6	Biggest Dot/Random	Biggest Dot	Random	Biggest Dot	rewarded
Banja	f	2	0	5	1396	4	2011-09-05	small_amount	1	rewarded	Right	0.25	2	8	2:8	Smallest Dot/Random	Random	Smallest Dot	Random	rewarded
Banja	f	2	0	5	1397	4	2011-09-05	small_amount	1	rewarded	Right	0.166667	1	6	1:6	One/Cumulated	One	Cumulated	One	rewarded
Banja	f	2	0	5	1398	4	2011-09-05	small_amount	1	rewarded	Left	0.125	1	8	1:8	One/Cumulated	One	One	Cumulated	rewarded
Banja	f	2	0	5	1399	4	2011-09-05	small_amount	1	rewarded	Right	0.375	3	8	3:8	Biggest Dot/Random	Random	Biggest Dot	Random	rewarded
Banja	f	2	0	5	1400	4	2011-09-05	small_amount	1	rewarded	Left	0.285714	2	7	2:7	Smallest Dot/Random	Smallest Dot	Smallest Dot	Random	rewarded
Banja	f	2	0	5	1401	4	2011-09-05	small_amount	1	probe	Left	0.857143	6	7	6:7	Biggest Dot/Random	Biggest Dot	Biggest Dot	Random	unrewarded
Banja	f	2	0	5	1402	4	2011-09-05	small_amount	1	after	Right	0.375	3	8	3:8	Smallest Dot/Random	Random	Smallest Dot	Random	rewarded
Banja	f	2	0	5	1403	4	2011-09-05	small_amount	0	probe	Right	0.625	5	8	5:8	Biggest Dot/Random	Random	Biggest Dot	Random	unrewarded
Banja	f	2	0	5	1404	4	2011-09-05	small_amount	1	after	Left	0.285714	2	7	2:7	Smallest Dot/Random	Smallest Dot	Smallest Dot	Random	rewarded
Banja	f	2	0	5	1405	4	2011-09-05	small_amount	1	rewarded	Left	0.333333	2	6	2:6	Biggest Dot/Random	Biggest Dot	Biggest Dot	Random	rewarded
Banja	f	2	0	5	1406	4	2011-09-05	small_amount	1	rewarded	Right	0.166667	1	6	1:6	One/Cumulated	One	Cumulated	One	rewarded
Banja	f	2	0	5	1407	4	2011-09-05	small_amount	1	rewarded	Left	0.166667	1	6	1:6	One/Cumulated	One	One	Cumulated	rewarded
Banja	f	2	0	5	1408	4	2011-09-05	small_amount	1	rewarded	Right	0.375	3	8	3:8	Smallest Dot/Random	Random	Smallest Dot	Random	rewarded
Banja	f	2	0	5	1409	4	2011-09-05	small_amount	1	rewarded	Left	0.2	1	5	1:5	One/Cumulated	One	One	Cumulated	rewarded
Banja	f	2	0	5	1410	4	2011-09-05	small_amount	1	rewarded	Right	0.25	1	4	1:4	One/Cumulated	One	Cumulated	One	rewarded
Banja	f	2	0	5	1411	4	2011-09-05	small_amount	1	rewarded	Right	0.25	2	8	2:8	Biggest Dot/Random	Random	Biggest Dot	Random	rewarded
Banja	f	2	0	5	1412	4	2011-09-05	small_amount	1	rewarded	Right	0.142857	1	7	1:7	One/Cumulated	One	Cumulated	One	rewarded
Banja	f	2	0	5	1413	4	2011-09-05	small_amount	1	probe	Left	0.75	3	4	3:4	Smallest Dot/Random	Smallest Dot	Smallest Dot	Random	unrewarded
Banja	f	2	0	5	1414	4	2011-09-05	small_amount	0	after	Right	0.2	1	5	1:5	One/Cumulated	One	Cumulated	One	rewarded
Banja	f	2	0	5	1416	4	2011-09-05	small_amount	1	probe	Right	0.625	5	8	5:8	Biggest Dot/Random	Biggest Dot	Random	Biggest Dot	unrewarded
Banja	f	2	0	5	1417	4	2011-09-05	small_amount	1	after	Left	0.142857	1	7	1:7	One/Cumulated	One	One	Cumulated	rewarded
Banja	f	2	0	5	1418	4	2011-09-05	small_amount	1	rewarded	Right	0.333333	2	6	2:6	Smallest Dot/Random	Random	Smallest Dot	Random	rewarded
Banja	f	2	0	5	1419	4	2011-09-05	small_amount	1	probe	Left	0.75	3	4	3:4	Biggest Dot/Random	Random	Random	Biggest Dot	unrewarded
Banja	f	2	0	5	1420	4	2011-09-05	small_amount	1	after	Left	0.125	1	8	1:8	One/Cumulated	One	One	Cumulated	rewarded
Banja	f	2	0	5	1421	4	2011-09-05	small_amount	1	rewarded	Left	0.25	2	8	2:8	Smallest Dot/Random	Smallest Dot	Smallest Dot	Random	rewarded
Banja	f	2	0	5	1422	4	2011-09-05	small_amount	1	rewarded	Left	0.2	1	5	1:5	One/Cumulated	One	One	Cumulated	rewarded
Banja	f	2	0	5	1423	4	2011-09-05	small_amount	1	rewarded	Right	0.333333	2	6	2:6	Biggest Dot/Random	Biggest Dot	Random	Biggest Dot	rewarded
Banja	f	2	0	5	1424	4	2011-09-05	small_amount	1	probe	Left	0.857143	6	7	6:7	Smallest Dot/Random	Random	Random	Smallest Dot	unrewarded
Banja	f	2	0	5	1425	4	2011-09-05	small_amount	0	after	Right	0.285714	2	7	2:7	Biggest Dot/Random	Random	Biggest Dot	Random	rewarded
Banja	f	2	0	5	1427	4	2011-09-05	small_amount	1	rewarded	Right	0.125	1	8	1:8	One/Cumulated	One	Cumulated	One	rewarded
Banja	f	2	0	5	1428	4	2011-09-05	small_amount	1	rewarded	Right	0.25	1	4	1:4	One/Cumulated	One	Cumulated	One	rewarded
Banja	f	2	0	5	1429	4	2011-09-05	small_amount	1	rewarded	Left	0.25	1	4	1:4	One/Cumulated	One	One	Cumulated	rewarded
Banja	f	2	0	5	1430	4	2011-09-05	small_amount	1	rewarded	Left	0.142857	1	7	1:7	One/Cumulated	One	One	Cumulated	rewarded
Banja	f	2	0	6	1431	1	2011-09-08	small_amount	0	rewarded	Right	0.333333	2	6	2:6	Smallest Dot/Random	Random	Smallest Dot	Random	rewarded
Banja	f	2	0	6	1433	1	2011-09-08	small_amount	1	rewarded	Left	0.2	1	5	1:5	One/Cumulated	One	One	Cumulated	rewarded
Banja	f	2	0	6	1434	1	2011-09-08	small_amount	1	rewarded	Left	0.25	2	8	2:8	Biggest Dot/Random	Random	Random	Biggest Dot	rewarded
Banja	f	2	0	6	1435	1	2011-09-08	small_amount	1	rewarded	Right	0.285714	2	7	2:7	Smallest Dot/Random	Smallest Dot	Random	Smallest Dot	rewarded
Banja	f	2	0	6	1436	1	2011-09-08	small_amount	1	rewarded	Right	0.2	1	5	1:5	One/Cumulated	One	Cumulated	One	rewarded
Banja	f	2	0	6	1437	1	2011-09-08	small_amount	0	probe	Right	0.8	4	5	4:5	Biggest Dot/Random	Biggest Dot	Random	Biggest Dot	unrewarded
Banja	f	2	0	6	1438	1	2011-09-08	small_amount	1	after	Left	0.333333	2	6	2:6	Smallest Dot/Random	Random	Random	Smallest Dot	rewarded
Banja	f	2	0	6	1439	1	2011-09-08	small_amount	1	rewarded	Left	0.166667	1	6	1:6	One/Cumulated	One	One	Cumulated	rewarded
Banja	f	2	0	6	1440	1	2011-09-08	small_amount	1	rewarded	Right	0.375	3	8	3:8	Biggest Dot/Random	Random	Biggest Dot	Random	rewarded
Banja	f	2	0	6	1441	1	2011-09-08	small_amount	1	rewarded	Right	0.375	3	8	3:8	Smallest Dot/Random	Smallest Dot	Random	Smallest Dot	rewarded
Banja	f	2	0	6	1442	1	2011-09-08	small_amount	1	rewarded	Left	0.142857	1	7	1:7	One/Cumulated	One	One	Cumulated	rewarded
Banja	f	2	0	6	1443	1	2011-09-08	small_amount	1	rewarded	Right	0.25	1	4	1:4	One/Cumulated	One	Cumulated	One	rewarded
Banja	f	2	0	6	1444	1	2011-09-08	small_amount	1	rewarded	Right	0.25	2	8	2:8	Biggest Dot/Random	Biggest Dot	Random	Biggest Dot	rewarded
Banja	f	2	0	6	1445	1	2011-09-08	small_amount	1	rewarded	Left	0.125	1	8	1:8	One/Cumulated	One	One	Cumulated	rewarded
Banja	f	2	0	6	1446	1	2011-09-08	small_amount	0	rewarded	Right	0.375	3	8	3:8	Smallest Dot/Random	Random	Smallest Dot	Random	rewarded
Banja	f	2	0	6	1448	1	2011-09-08	small_amount	1	probe	Right	0.875	7	8	7:8	Biggest Dot/Random	Random	Biggest Dot	Random	unrewarded
Banja	f	2	0	6	1449	1	2011-09-08	small_amount	1	after	Right	0.25	2	8	2:8	Smallest Dot/Random	Smallest Dot	Random	Smallest Dot	rewarded
Banja	f	2	0	6	1450	1	2011-09-08	small_amount	1	rewarded	Left	0.125	1	8	1:8	One/Cumulated	One	One	Cumulated	rewarded
Banja	f	2	0	6	1451	1	2011-09-08	small_amount	0	probe	Right	0.8	4	5	4:5	Biggest Dot/Random	Biggest Dot	Random	Biggest Dot	unrewarded
Banja	f	2	0	6	1452	1	2011-09-08	small_amount	1	after	Left	0.166667	1	6	1:6	One/Cumulated	One	One	Cumulated	rewarded
Banja	f	2	0	6	1453	1	2011-09-08	small_amount	1	probe	Left	0.875	7	8	7:8	Smallest Dot/Random	Random	Random	Smallest Dot	unrewarded
Banja	f	2	0	6	1454	1	2011-09-08	small_amount	1	after	Left	0.25	1	4	1:4	One/Cumulated	One	One	Cumulated	rewarded
Banja	f	2	0	6	1455	1	2011-09-08	small_amount	1	rewarded	Left	0.142857	1	7	1:7	One/Cumulated	One	One	Cumulated	rewarded
Banja	f	2	0	6	1456	1	2011-09-08	small_amount	1	rewarded	Right	0.142857	1	7	1:7	One/Cumulated	One	Cumulated	One	rewarded
Banja	f	2	0	6	1457	1	2011-09-08	small_amount	1	rewarded	Left	0.125	1	8	1:8	One/Cumulated	One	One	Cumulated	rewarded
Banja	f	2	0	6	1458	1	2011-09-08	small_amount	0	probe	Right	0.75	6	8	6:8	Biggest Dot/Random	Random	Biggest Dot	Random	unrewarded
Banja	f	2	0	6	1459	1	2011-09-08	small_amount	0	after	Left	0.333333	2	6	2:6	Smallest Dot/Random	Smallest Dot	Smallest Dot	Random	rewarded
Banja	f	2	0	6	1461	1	2011-09-08	small_amount	1	probe	Left	0.75	6	8	6:8	Biggest Dot/Random	Biggest Dot	Biggest Dot	Random	unrewarded
Banja	f	2	0	6	1462	1	2011-09-08	small_amount	1	after	Right	0.25	1	4	1:4	One/Cumulated	One	Cumulated	One	rewarded
Banja	f	2	0	6	1463	1	2011-09-08	small_amount	1	rewarded	Right	0.285714	2	7	2:7	Smallest Dot/Random	Random	Smallest Dot	Random	rewarded
Banja	f	2	0	6	1464	1	2011-09-08	small_amount	1	rewarded	Right	0.285714	2	7	2:7	Biggest Dot/Random	Random	Biggest Dot	Random	rewarded
Banja	f	2	0	6	1465	1	2011-09-08	small_amount	1	rewarded	Left	0.166667	1	6	1:6	One/Cumulated	One	One	Cumulated	rewarded
Banja	f	2	0	6	1466	1	2011-09-08	small_amount	1	rewarded	Left	0.2	1	5	1:5	One/Cumulated	One	One	Cumulated	rewarded
Banja	f	2	0	6	1467	2	2011-09-08	small_amount	1	rewarded	Left	0.125	1	8	1:8	One/Cumulated	One	One	Cumulated	rewarded
Banja	f	2	0	6	1468	2	2011-09-08	small_amount	1	rewarded	Right	0.333333	2	6	2:6	Smallest Dot/Random	Smallest Dot	Random	Smallest Dot	rewarded
Banja	f	2	0	6	1469	2	2011-09-08	small_amount	1	rewarded	Left	0.142857	1	7	1:7	One/Cumulated	One	One	Cumulated	rewarded
Banja	f	2	0	6	1470	2	2011-09-08	small_amount	0	probe	Right	0.875	7	8	7:8	Biggest Dot/Random	Biggest Dot	Random	Biggest Dot	unrewarded
Banja	f	2	0	6	1471	2	2011-09-08	small_amount	0	after	Right	0.25	1	4	1:4	One/Cumulated	One	Cumulated	One	rewarded
Banja	f	2	0	6	1474	2	2011-09-08	small_amount	1	rewarded	Right	0.25	1	4	1:4	One/Cumulated	One	Cumulated	One	rewarded
Banja	f	2	0	6	1475	2	2011-09-08	small_amount	1	rewarded	Left	0.285714	2	7	2:7	Smallest Dot/Random	Random	Random	Smallest Dot	rewarded
Banja	f	2	0	6	1476	2	2011-09-08	small_amount	1	rewarded	Left	0.333333	2	6	2:6	Biggest Dot/Random	Random	Random	Biggest Dot	rewarded
Banja	f	2	0	6	1477	2	2011-09-08	small_amount	1	rewarded	Left	0.375	3	8	3:8	Smallest Dot/Random	Smallest Dot	Smallest Dot	Random	rewarded
Banja	f	2	0	6	1478	2	2011-09-08	small_amount	1	rewarded	Right	0.25	2	8	2:8	Biggest Dot/Random	Biggest Dot	Random	Biggest Dot	rewarded
Banja	f	2	0	6	1479	2	2011-09-08	small_amount	1	rewarded	Left	0.125	1	8	1:8	One/Cumulated	One	One	Cumulated	rewarded
Banja	f	2	0	6	1480	2	2011-09-08	small_amount	1	rewarded	Left	0.285714	2	7	2:7	Smallest Dot/Random	Random	Random	Smallest Dot	rewarded
Banja	f	2	0	6	1481	2	2011-09-08	small_amount	1	rewarded	Right	0.142857	1	7	1:7	One/Cumulated	One	Cumulated	One	rewarded
Banja	f	2	0	6	1482	2	2011-09-08	small_amount	1	rewarded	Right	0.125	1	8	1:8	One/Cumulated	One	Cumulated	One	rewarded
Banja	f	2	0	6	1483	2	2011-09-08	small_amount	0	rewarded	Right	0.25	2	8	2:8	Biggest Dot/Random	Random	Biggest Dot	Random	rewarded
Banja	f	2	0	6	1486	2	2011-09-08	small_amount	1	rewarded	Left	0.25	1	4	1:4	One/Cumulated	One	One	Cumulated	rewarded
Banja	f	2	0	6	1487	2	2011-09-08	small_amount	1	rewarded	Right	0.2	1	5	1:5	One/Cumulated	One	Cumulated	One	rewarded
Banja	f	2	0	6	1488	2	2011-09-08	small_amount	1	probe	Left	0.75	6	8	6:8	Smallest Dot/Random	Smallest Dot	Smallest Dot	Random	unrewarded
Banja	f	2	0	6	1489	2	2011-09-08	small_amount	1	after	Left	0.2	1	5	1:5	One/Cumulated	One	One	Cumulated	rewarded
Banja	f	2	0	6	1490	2	2011-09-08	small_amount	1	rewarded	Right	0.375	3	8	3:8	Biggest Dot/Random	Biggest Dot	Random	Biggest Dot	rewarded
Banja	f	2	0	6	1491	2	2011-09-08	small_amount	1	probe	Left	0.8	4	5	4:5	Smallest Dot/Random	Random	Random	Smallest Dot	unrewarded
Banja	f	2	0	6	1492	2	2011-09-08	small_amount	0	after	Left	0.333333	2	6	2:6	Biggest Dot/Random	Random	Random	Biggest Dot	rewarded
Banja	f	2	0	6	1495	2	2011-09-08	small_amount	1	probe	Right	0.75	6	8	6:8	Smallest Dot/Random	Smallest Dot	Random	Smallest Dot	unrewarded
Banja	f	2	0	6	1496	2	2011-09-08	small_amount	1	after	Right	0.166667	1	6	1:6	One/Cumulated	One	Cumulated	One	rewarded
Banja	f	2	0	6	1497	2	2011-09-08	small_amount	1	probe	Right	0.875	7	8	7:8	Biggest Dot/Random	Biggest Dot	Random	Biggest Dot	unrewarded
Banja	f	2	0	6	1498	2	2011-09-08	small_amount	1	after	Left	0.285714	2	7	2:7	Smallest Dot/Random	Random	Random	Smallest Dot	rewarded
Banja	f	2	0	6	1499	2	2011-09-08	small_amount	1	rewarded	Right	0.166667	1	6	1:6	One/Cumulated	One	Cumulated	One	rewarded
Banja	f	2	0	6	1500	2	2011-09-08	small_amount	1	rewarded	Right	0.166667	1	6	1:6	One/Cumulated	One	Cumulated	One	rewarded
Banja	f	2	0	6	1501	2	2011-09-08	small_amount	1	rewarded	Left	0.142857	1	7	1:7	One/Cumulated	One	One	Cumulated	rewarded
Banja	f	2	0	6	1502	2	2011-09-08	small_amount	1	probe	Left	0.8	4	5	4:5	Biggest Dot/Random	Random	Random	Biggest Dot	unrewarded
Banja	f	2	0	6	1503	2	2011-09-08	small_amount	0	after	Right	0.2	1	5	1:5	One/Cumulated	One	Cumulated	One	rewarded
Banja	f	2	0	6	1505	2	2011-09-08	small_amount	1	rewarded	Left	0.375	3	8	3:8	Smallest Dot/Random	Smallest Dot	Smallest Dot	Random	rewarded
Banja	f	2	0	6	1506	2	2011-09-08	small_amount	1	rewarded	Right	0.25	2	8	2:8	Biggest Dot/Random	Biggest Dot	Random	Biggest Dot	rewarded
Banja	f	2	0	6	1507	3	2011-09-08	small_amount	1	rewarded	Right	0.166667	1	6	1:6	One/Cumulated	One	Cumulated	One	rewarded
Banja	f	2	0	6	1508	3	2011-09-08	small_amount	1	rewarded	Right	0.125	1	8	1:8	One/Cumulated	One	Cumulated	One	rewarded
Banja	f	2	0	6	1509	3	2011-09-08	small_amount	1	rewarded	Left	0.2	1	5	1:5	One/Cumulated	One	One	Cumulated	rewarded
Banja	f	2	0	6	1510	3	2011-09-08	small_amount	1	rewarded	Left	0.333333	2	6	2:6	Smallest Dot/Random	Random	Random	Smallest Dot	rewarded
Banja	f	2	0	6	1511	3	2011-09-08	small_amount	1	rewarded	Right	0.142857	1	7	1:7	One/Cumulated	One	Cumulated	One	rewarded
Banja	f	2	0	6	1512	3	2011-09-08	small_amount	0	probe	Right	0.875	7	8	7:8	Biggest Dot/Random	Random	Biggest Dot	Random	unrewarded
Banja	f	2	0	6	1513	3	2011-09-08	small_amount	0	after	Left	0.142857	1	7	1:7	One/Cumulated	One	One	Cumulated	rewarded
Banja	f	2	0	6	1515	3	2011-09-08	small_amount	1	rewarded	Left	0.25	2	8	2:8	Smallest Dot/Random	Smallest Dot	Smallest Dot	Random	rewarded
Banja	f	2	0	6	1516	3	2011-09-08	small_amount	1	probe	Left	0.8	4	5	4:5	Biggest Dot/Random	Biggest Dot	Biggest Dot	Random	unrewarded
Banja	f	2	0	6	1517	3	2011-09-08	small_amount	1	after	Right	0.142857	1	7	1:7	One/Cumulated	One	Cumulated	One	rewarded
Banja	f	2	0	6	1518	3	2011-09-08	small_amount	1	rewarded	Right	0.166667	1	6	1:6	One/Cumulated	One	Cumulated	One	rewarded
Banja	f	2	0	6	1519	3	2011-09-08	small_amount	0	probe	Right	0.75	6	8	6:8	Smallest Dot/Random	Random	Smallest Dot	Random	unrewarded
Banja	f	2	0	6	1520	3	2011-09-08	small_amount	0	after	Left	0.375	3	8	3:8	Biggest Dot/Random	Random	Random	Biggest Dot	rewarded
Banja	f	2	0	6	1522	3	2011-09-08	small_amount	1	probe	Left	0.875	7	8	7:8	Smallest Dot/Random	Smallest Dot	Smallest Dot	Random	unrewarded
Banja	f	2	0	6	1523	3	2011-09-08	small_amount	1	after	Left	0.25	1	4	1:4	One/Cumulated	One	One	Cumulated	rewarded
Banja	f	2	0	6	1524	3	2011-09-08	small_amount	1	rewarded	Left	0.285714	2	7	2:7	Biggest Dot/Random	Biggest Dot	Biggest Dot	Random	rewarded
Banja	f	2	0	6	1525	3	2011-09-08	small_amount	1	rewarded	Right	0.125	1	8	1:8	One/Cumulated	One	Cumulated	One	rewarded
Banja	f	2	0	6	1526	3	2011-09-08	small_amount	1	probe	Left	0.75	6	8	6:8	Smallest Dot/Random	Random	Random	Smallest Dot	unrewarded
Banja	f	2	0	6	1527	3	2011-09-08	small_amount	1	after	Right	0.333333	2	6	2:6	Biggest Dot/Random	Random	Biggest Dot	Random	rewarded
Banja	f	2	0	6	1528	3	2011-09-08	small_amount	0	probe	Right	0.8	4	5	4:5	Smallest Dot/Random	Smallest Dot	Random	Smallest Dot	unrewarded
Banja	f	2	0	6	1529	3	2011-09-08	small_amount	1	after	Right	0.125	1	8	1:8	One/Cumulated	One	Cumulated	One	rewarded
Banja	f	2	0	6	1530	3	2011-09-08	small_amount	1	rewarded	Left	0.375	3	8	3:8	Biggest Dot/Random	Biggest Dot	Biggest Dot	Random	rewarded
Banja	f	2	0	6	1531	3	2011-09-08	small_amount	1	rewarded	Left	0.333333	2	6	2:6	Smallest Dot/Random	Random	Random	Smallest Dot	rewarded
Banja	f	2	0	6	1532	3	2011-09-08	small_amount	1	rewarded	Right	0.2	1	5	1:5	One/Cumulated	One	Cumulated	One	rewarded
Banja	f	2	0	6	1533	3	2011-09-08	small_amount	1	rewarded	Left	0.25	2	8	2:8	Biggest Dot/Random	Random	Random	Biggest Dot	rewarded
Banja	f	2	0	6	1534	3	2011-09-08	small_amount	1	rewarded	Right	0.375	3	8	3:8	Smallest Dot/Random	Smallest Dot	Random	Smallest Dot	rewarded
Banja	f	2	0	6	1535	3	2011-09-08	small_amount	1	rewarded	Left	0.25	1	4	1:4	One/Cumulated	One	One	Cumulated	rewarded
Banja	f	2	0	6	1536	3	2011-09-08	small_amount	1	rewarded	Left	0.285714	2	7	2:7	Biggest Dot/Random	Biggest Dot	Biggest Dot	Random	rewarded
Banja	f	2	0	6	1537	3	2011-09-08	small_amount	1	rewarded	Right	0.25	2	8	2:8	Smallest Dot/Random	Random	Smallest Dot	Random	rewarded
Banja	f	2	0	6	1538	3	2011-09-08	small_amount	1	rewarded	Left	0.2	1	5	1:5	One/Cumulated	One	One	Cumulated	rewarded
Banja	f	2	0	6	1539	3	2011-09-08	small_amount	1	rewarded	Right	0.25	1	4	1:4	One/Cumulated	One	Cumulated	One	rewarded
Banja	f	2	0	6	1540	3	2011-09-08	small_amount	1	rewarded	Right	0.166667	1	6	1:6	One/Cumulated	One	Cumulated	One	rewarded
Banja	f	2	0	6	1541	3	2011-09-08	small_amount	1	rewarded	Right	0.285714	2	7	2:7	Biggest Dot/Random	Random	Biggest Dot	Random	rewarded
Banja	f	2	0	6	1542	4	2011-09-12	small_amount	0	rewarded	Right	0.333333	2	6	2:6	Smallest Dot/Random	Random	Smallest Dot	Random	rewarded
Banja	f	2	0	6	1544	4	2011-09-12	small_amount	1	rewarded	Left	0.142857	1	7	1:7	One/Cumulated	One	One	Cumulated	rewarded
Banja	f	2	0	6	1545	4	2011-09-12	small_amount	1	rewarded	Left	0.25	2	8	2:8	Biggest Dot/Random	Random	Random	Biggest Dot	rewarded
Banja	f	2	0	6	1546	4	2011-09-12	small_amount	1	rewarded	Right	0.285714	2	7	2:7	Smallest Dot/Random	Smallest Dot	Random	Smallest Dot	rewarded
Banja	f	2	0	6	1547	4	2011-09-12	small_amount	1	rewarded	Left	0.142857	1	7	1:7	One/Cumulated	One	One	Cumulated	rewarded
Banja	f	2	0	6	1548	4	2011-09-12	small_amount	0	probe	Right	0.75	6	8	6:8	Biggest Dot/Random	Biggest Dot	Random	Biggest Dot	unrewarded
Banja	f	2	0	6	1549	4	2011-09-12	small_amount	1	after	Right	0.2	1	5	1:5	One/Cumulated	One	Cumulated	One	rewarded
Banja	f	2	0	6	1550	4	2011-09-12	small_amount	1	probe	Left	0.75	6	8	6:8	Smallest Dot/Random	Random	Random	Smallest Dot	unrewarded
Banja	f	2	0	6	1551	4	2011-09-12	small_amount	1	after	Right	0.166667	1	6	1:6	One/Cumulated	One	Cumulated	One	rewarded
Banja	f	2	0	6	1552	4	2011-09-12	small_amount	1	rewarded	Right	0.166667	1	6	1:6	One/Cumulated	One	Cumulated	One	rewarded
Banja	f	2	0	6	1553	4	2011-09-12	small_amount	0	probe	Left	0.875	7	8	7:8	Biggest Dot/Random	Random	Random	Biggest Dot	unrewarded
Banja	f	2	0	6	1554	4	2011-09-12	small_amount	0	after	Left	0.25	1	4	1:4	One/Cumulated	One	One	Cumulated	rewarded
Banja	f	2	0	6	1557	4	2011-09-12	small_amount	1	rewarded	Right	0.375	3	8	3:8	Smallest Dot/Random	Smallest Dot	Random	Smallest Dot	rewarded
Banja	f	2	0	6	1558	4	2011-09-12	small_amount	1	rewarded	Left	0.25	2	8	2:8	Biggest Dot/Random	Biggest Dot	Biggest Dot	Random	rewarded
Banja	f	2	0	6	1559	4	2011-09-12	small_amount	1	rewarded	Left	0.25	1	4	1:4	One/Cumulated	One	One	Cumulated	rewarded
Banja	f	2	0	6	1560	4	2011-09-12	small_amount	1	probe	Left	0.8	4	5	4:5	Smallest Dot/Random	Random	Random	Smallest Dot	unrewarded
Banja	f	2	0	6	1561	4	2011-09-12	small_amount	1	after	Right	0.142857	1	7	1:7	One/Cumulated	One	Cumulated	One	rewarded
Banja	f	2	0	6	1562	4	2011-09-12	small_amount	1	rewarded	Left	0.285714	2	7	2:7	Biggest Dot/Random	Random	Random	Biggest Dot	rewarded
Banja	f	2	0	6	1563	4	2011-09-12	small_amount	1	rewarded	Left	0.333333	2	6	2:6	Smallest Dot/Random	Smallest Dot	Smallest Dot	Random	rewarded
Banja	f	2	0	6	1564	4	2011-09-12	small_amount	1	probe	Right	0.8	4	5	4:5	Biggest Dot/Random	Biggest Dot	Random	Biggest Dot	unrewarded
Banja	f	2	0	6	1565	4	2011-09-12	small_amount	0	after	Left	0.2	1	5	1:5	One/Cumulated	One	One	Cumulated	rewarded
Banja	f	2	0	6	1567	4	2011-09-12	small_amount	1	rewarded	Right	0.125	1	8	1:8	One/Cumulated	One	Cumulated	One	rewarded
Banja	f	2	0	6	1568	4	2011-09-12	small_amount	1	rewarded	Right	0.125	1	8	1:8	One/Cumulated	One	Cumulated	One	rewarded
Banja	f	2	0	6	1569	4	2011-09-12	small_amount	1	rewarded	Left	0.166667	1	6	1:6	One/Cumulated	One	One	Cumulated	rewarded
Banja	f	2	0	6	1570	4	2011-09-12	small_amount	1	rewarded	Right	0.285714	2	7	2:7	Smallest Dot/Random	Random	Smallest Dot	Random	rewarded
Banja	f	2	0	6	1571	4	2011-09-12	small_amount	1	rewarded	Right	0.375	3	8	3:8	Biggest Dot/Random	Random	Biggest Dot	Random	rewarded
Banja	f	2	0	6	1572	4	2011-09-12	small_amount	1	probe	Left	0.875	7	8	7:8	Smallest Dot/Random	Smallest Dot	Smallest Dot	Random	unrewarded
Banja	f	2	0	6	1573	4	2011-09-12	small_amount	1	after	Right	0.25	1	4	1:4	One/Cumulated	One	Cumulated	One	rewarded
Banja	f	2	0	6	1574	4	2011-09-12	small_amount	1	rewarded	Left	0.2	1	5	1:5	One/Cumulated	One	One	Cumulated	rewarded
Banja	f	2	0	6	1575	4	2011-09-12	small_amount	0	rewarded	Left	0.375	3	8	3:8	Biggest Dot/Random	Biggest Dot	Biggest Dot	Random	rewarded
Banja	f	2	0	6	1577	4	2011-09-12	small_amount	1	rewarded	Right	0.333333	2	6	2:6	Smallest Dot/Random	Random	Smallest Dot	Random	rewarded
Banja	f	2	0	6	1578	4	2011-09-12	small_amount	1	rewarded	Right	0.125	1	8	1:8	One/Cumulated	One	Cumulated	One	rewarded
Banja	f	2	0	6	1579	4	2011-09-12	small_amount	0	rewarded	Right	0.25	2	8	2:8	Biggest Dot/Random	Random	Biggest Dot	Random	rewarded
Bertl	m	2	1	1	906	1	2011-07-26	small_amount	0	rewarded	Left	0.333333	2	6	2:6	Smallest Dot/Random	Random	Random	Smallest Dot	rewarded
Bertl	m	2	1	1	909	1	2011-07-26	small_amount	0	rewarded	Left	0.285714	2	7	2:7	Biggest Dot/Random	Random	Random	Biggest Dot	rewarded
Bertl	m	2	1	1	911	1	2011-07-26	small_amount	1	rewarded	Right	0.285714	2	7	2:7	Smallest Dot/Random	Smallest Dot	Random	Smallest Dot	rewarded
Bertl	m	2	1	1	912	1	2011-07-26	small_amount	1	probe	Left	0.333333	1	3	1:3	One/Cumulated	One	One	Cumulated	unrewarded
Bertl	m	2	1	1	913	1	2011-07-26	small_amount	0	after	Right	0.166667	1	6	1:6	One/Cumulated	One	Cumulated	One	rewarded
Bertl	m	2	1	1	915	1	2011-07-26	small_amount	0	probe	Left	0.4	2	5	2:5	Biggest Dot/Random	Biggest Dot	Biggest Dot	Random	unrewarded
Bertl	m	2	1	1	916	1	2011-07-26	small_amount	1	after	Left	0.285714	2	7	2:7	Smallest Dot/Random	Random	Random	Smallest Dot	rewarded
Bertl	m	2	1	1	917	1	2011-07-26	small_amount	0	rewarded	Left	0.25	1	4	1:4	One/Cumulated	One	One	Cumulated	rewarded
Bertl	m	2	1	1	920	1	2011-07-26	small_amount	1	rewarded	Right	0.142857	1	7	1:7	One/Cumulated	One	Cumulated	One	rewarded
Bertl	m	2	1	1	921	1	2011-07-26	small_amount	0	rewarded	Left	0.25	2	8	2:8	Biggest Dot/Random	Random	Random	Biggest Dot	rewarded
Bertl	m	2	1	1	924	1	2011-07-26	small_amount	1	rewarded	Right	0.142857	1	7	1:7	One/Cumulated	One	Cumulated	One	rewarded
Bertl	m	2	1	1	925	1	2011-07-26	small_amount	1	rewarded	Right	0.375	3	8	3:8	Smallest Dot/Random	Smallest Dot	Random	Smallest Dot	rewarded
Bertl	m	2	1	1	926	1	2011-07-26	small_amount	1	rewarded	Left	0.166667	1	6	1:6	One/Cumulated	One	One	Cumulated	rewarded
Bertl	m	2	1	1	927	1	2011-07-26	small_amount	1	probe	Left	0.4	2	5	2:5	Biggest Dot/Random	Biggest Dot	Biggest Dot	Random	unrewarded
Bertl	m	2	1	1	928	1	2011-07-26	small_amount	1	after	Left	0.142857	1	7	1:7	One/Cumulated	One	One	Cumulated	rewarded
Bertl	m	2	1	1	929	1	2011-07-26	small_amount	0	rewarded	Right	0.333333	2	6	2:6	Smallest Dot/Random	Random	Smallest Dot	Random	rewarded
Bertl	m	2	1	1	931	1	2011-07-26	small_amount	1	probe	Right	0.5	4	8	4:8	Biggest Dot/Random	Random	Biggest Dot	Random	unrewarded
Bertl	m	2	1	1	932	1	2011-07-26	small_amount	0	after	Left	0.375	3	8	3:8	Smallest Dot/Random	Smallest Dot	Smallest Dot	Random	rewarded
Bertl	m	2	1	1	935	1	2011-07-26	small_amount	1	rewarded	Right	0.375	3	8	3:8	Biggest Dot/Random	Biggest Dot	Random	Biggest Dot	rewarded
Bertl	m	2	1	1	936	1	2011-07-26	small_amount	0	rewarded	Right	0.25	1	4	1:4	One/Cumulated	One	Cumulated	One	rewarded
Bertl	m	2	1	1	938	1	2011-07-26	small_amount	1	rewarded	Right	0.25	2	8	2:8	Smallest Dot/Random	Random	Smallest Dot	Random	rewarded
Bertl	m	2	1	1	939	1	2011-07-26	small_amount	1	rewarded	Left	0.125	1	8	1:8	One/Cumulated	One	One	Cumulated	rewarded
Bertl	m	2	1	1	940	1	2011-07-26	small_amount	1	rewarded	Right	0.166667	1	6	1:6	One/Cumulated	One	Cumulated	One	rewarded
Bertl	m	2	1	1	941	1	2011-07-26	small_amount	1	probe	Right	0.333333	1	3	1:3	One/Cumulated	One	Cumulated	One	unrewarded
Bertl	m	2	1	1	942	1	2011-07-26	small_amount	1	after	Left	0.2	1	5	1:5	One/Cumulated	One	One	Cumulated	rewarded
Bertl	m	2	1	1	943	1	2011-07-26	small_amount	1	rewarded	Left	0.25	1	4	1:4	One/Cumulated	One	One	Cumulated	rewarded
Bertl	m	2	1	1	944	1	2011-07-26	small_amount	1	rewarded	Right	0.125	1	8	1:8	One/Cumulated	One	Cumulated	One	rewarded
Bertl	m	2	1	1	945	1	2011-07-26	small_amount	0	rewarded	Right	0.2	1	5	1:5	One/Cumulated	One	Cumulated	One	rewarded
Bertl	m	2	1	1	949	1	2011-07-26	small_amount	0	probe	Right	0.5	4	8	4:8	Biggest Dot/Random	Random	Biggest Dot	Random	unrewarded
Bertl	m	2	1	1	950	1	2011-07-26	small_amount	1	after	Left	0.125	1	8	1:8	One/Cumulated	One	One	Cumulated	rewarded
Bertl	m	2	1	1	951	1	2011-07-26	small_amount	1	rewarded	Right	0.25	2	8	2:8	Smallest Dot/Random	Smallest Dot	Random	Smallest Dot	rewarded
Bertl	m	2	1	1	952	1	2011-07-26	small_amount	0	rewarded	Left	0.2	1	5	1:5	One/Cumulated	One	One	Cumulated	rewarded
Bertl	m	2	1	1	954	1	2011-07-26	small_amount	1	rewarded	Right	0.333333	2	6	2:6	Biggest Dot/Random	Biggest Dot	Random	Biggest Dot	rewarded
Bertl	m	2	1	1	955	2	2011-08-11	small_amount	1	rewarded	Left	0.25	1	4	1:4	One/Cumulated	One	One	Cumulated	rewarded
Bertl	m	2	1	1	956	2	2011-08-11	small_amount	1	rewarded	Left	0.375	3	8	3:8	Biggest Dot/Random	Random	Random	Biggest Dot	rewarded
Bertl	m	2	1	1	957	2	2011-08-11	small_amount	0	rewarded	Right	0.166667	1	6	1:6	One/Cumulated	One	Cumulated	One	rewarded
Bertl	m	2	1	1	960	2	2011-08-11	small_amount	1	rewarded	Right	0.166667	1	6	1:6	One/Cumulated	One	Cumulated	One	rewarded
Bertl	m	2	1	1	961	2	2011-08-11	small_amount	1	rewarded	Left	0.125	1	8	1:8	One/Cumulated	One	One	Cumulated	rewarded
Bertl	m	2	1	1	962	2	2011-08-11	small_amount	1	rewarded	Left	0.285714	2	7	2:7	Smallest Dot/Random	Smallest Dot	Smallest Dot	Random	rewarded
Bertl	m	2	1	1	963	2	2011-08-11	small_amount	1	rewarded	Left	0.125	1	8	1:8	One/Cumulated	One	One	Cumulated	rewarded
Bertl	m	2	1	1	964	2	2011-08-11	small_amount	0	probe	Right	0.4	2	5	2:5	Biggest Dot/Random	Biggest Dot	Random	Biggest Dot	unrewarded
Bertl	m	2	1	1	965	2	2011-08-11	small_amount	1	after	Right	0.375	3	8	3:8	Smallest Dot/Random	Random	Smallest Dot	Random	rewarded
Bertl	m	2	1	1	966	2	2011-08-11	small_amount	1	rewarded	Left	0.2	1	5	1:5	One/Cumulated	One	One	Cumulated	rewarded
Bertl	m	2	1	1	967	2	2011-08-11	small_amount	0	probe	Right	0.5	4	8	4:8	Biggest Dot/Random	Random	Biggest Dot	Random	unrewarded
Bertl	m	2	1	1	968	2	2011-08-11	small_amount	1	after	Left	0.2	1	5	1:5	One/Cumulated	One	One	Cumulated	rewarded
Bertl	m	2	1	1	969	2	2011-08-11	small_amount	0	rewarded	Right	0.25	2	8	2:8	Smallest Dot/Random	Smallest Dot	Random	Smallest Dot	rewarded
Bertl	m	2	1	1	976	2	2011-08-11	small_amount	1	rewarded	Left	0.333333	2	6	2:6	Biggest Dot/Random	Biggest Dot	Biggest Dot	Random	rewarded
Bertl	m	2	1	1	977	2	2011-08-11	small_amount	0	probe	Right	0.333333	1	3	1:3	One/Cumulated	One	Cumulated	One	unrewarded
Bertl	m	2	1	1	978	2	2011-08-11	small_amount	1	after	Right	0.25	1	4	1:4	One/Cumulated	One	Cumulated	One	rewarded
Bertl	m	2	1	1	979	2	2011-08-11	small_amount	1	rewarded	Left	0.125	1	8	1:8	One/Cumulated	One	One	Cumulated	rewarded
Bertl	m	2	1	1	980	2	2011-08-11	small_amount	0	rewarded	Right	0.2	1	5	1:5	One/Cumulated	One	Cumulated	One	rewarded
Bertl	m	2	1	1	982	2	2011-08-11	small_amount	1	rewarded	Left	0.333333	2	6	2:6	Smallest Dot/Random	Random	Random	Smallest Dot	rewarded
Bertl	m	2	1	1	983	2	2011-08-11	small_amount	1	rewarded	Left	0.333333	2	6	2:6	Biggest Dot/Random	Random	Random	Biggest Dot	rewarded
Bertl	m	2	1	1	984	2	2011-08-11	small_amount	1	rewarded	Left	0.285714	2	7	2:7	Smallest Dot/Random	Smallest Dot	Smallest Dot	Random	rewarded
Bertl	m	2	1	1	985	2	2011-08-11	small_amount	1	rewarded	Right	0.285714	2	7	2:7	Biggest Dot/Random	Biggest Dot	Random	Biggest Dot	rewarded
Bertl	m	2	1	1	986	2	2011-08-11	small_amount	1	rewarded	Right	0.25	2	8	2:8	Smallest Dot/Random	Random	Smallest Dot	Random	rewarded
Bertl	m	2	1	1	987	2	2011-08-11	small_amount	1	rewarded	Left	0.25	2	8	2:8	Biggest Dot/Random	Random	Random	Biggest Dot	rewarded
Bertl	m	2	1	1	988	2	2011-08-11	small_amount	1	probe	Right	0.4	2	5	2:5	Smallest Dot/Random	Smallest Dot	Random	Smallest Dot	unrewarded
Bertl	m	2	1	1	989	2	2011-08-11	small_amount	1	after	Left	0.375	3	8	3:8	Biggest Dot/Random	Biggest Dot	Biggest Dot	Random	rewarded
Bertl	m	2	1	1	990	2	2011-08-11	small_amount	0	probe	Right	0.333333	1	3	1:3	One/Cumulated	One	Cumulated	One	unrewarded
Bertl	m	2	1	1	991	2	2011-08-11	small_amount	1	after	Left	0.142857	1	7	1:7	One/Cumulated	One	One	Cumulated	rewarded
Bertl	m	2	1	1	992	2	2011-08-11	small_amount	0	rewarded	Right	0.25	1	4	1:4	One/Cumulated	One	Cumulated	One	rewarded
Bertl	m	2	1	1	994	2	2011-08-11	small_amount	1	probe	Right	0.5	4	8	4:8	Smallest Dot/Random	Random	Smallest Dot	Random	unrewarded
Bertl	m	2	1	1	995	2	2011-08-11	small_amount	1	after	Left	0.142857	1	7	1:7	One/Cumulated	One	One	Cumulated	rewarded
Bertl	m	2	1	1	996	2	2011-08-11	small_amount	1	rewarded	Right	0.142857	1	7	1:7	One/Cumulated	One	Cumulated	One	rewarded
Bertl	m	2	1	1	997	2	2011-08-11	small_amount	1	rewarded	Right	0.166667	1	6	1:6	One/Cumulated	One	Cumulated	One	rewarded
Bertl	m	2	1	1	998	3	2011-08-11	small_amount	1	rewarded	Left	0.142857	1	7	1:7	One/Cumulated	One	One	Cumulated	rewarded
Bertl	m	2	1	1	999	3	2011-08-11	small_amount	1	rewarded	Left	0.25	2	8	2:8	Biggest Dot/Random	Random	Random	Biggest Dot	rewarded
Bertl	m	2	1	1	1000	3	2011-08-11	small_amount	1	rewarded	Right	0.166667	1	6	1:6	One/Cumulated	One	Cumulated	One	rewarded
Bertl	m	2	1	1	1001	3	2011-08-11	small_amount	1	rewarded	Left	0.25	1	4	1:4	One/Cumulated	One	One	Cumulated	rewarded
Bertl	m	2	1	1	1002	3	2011-08-11	small_amount	1	rewarded	Right	0.142857	1	7	1:7	One/Cumulated	One	Cumulated	One	rewarded
Bertl	m	2	1	1	1003	3	2011-08-11	small_amount	1	rewarded	Right	0.25	2	8	2:8	Smallest Dot/Random	Smallest Dot	Random	Smallest Dot	rewarded
Bertl	m	2	1	1	1004	3	2011-08-11	small_amount	1	rewarded	Right	0.25	2	8	2:8	Biggest Dot/Random	Biggest Dot	Random	Biggest Dot	rewarded
Bertl	m	2	1	1	1005	3	2011-08-11	small_amount	1	rewarded	Left	0.333333	2	6	2:6	Smallest Dot/Random	Random	Random	Smallest Dot	rewarded
Bertl	m	2	1	1	1006	3	2011-08-11	small_amount	0	probe	Right	0.333333	1	3	1:3	One/Cumulated	One	Cumulated	One	unrewarded
Bertl	m	2	1	1	1007	3	2011-08-11	small_amount	1	after	Left	0.285714	2	7	2:7	Biggest Dot/Random	Random	Random	Biggest Dot	rewarded
Bertl	m	2	1	1	1008	3	2011-08-11	small_amount	0	rewarded	Left	0.285714	2	7	2:7	Smallest Dot/Random	Smallest Dot	Smallest Dot	Random	rewarded
Bertl	m	2	1	1	1010	3	2011-08-11	small_amount	1	rewarded	Left	0.375	3	8	3:8	Biggest Dot/Random	Biggest Dot	Biggest Dot	Random	rewarded
Bertl	m	2	1	1	1011	3	2011-08-11	small_amount	0	probe	Right	0.333333	1	3	1:3	One/Cumulated	One	Cumulated	One	unrewarded
Bertl	m	2	1	1	1012	3	2011-08-11	small_amount	0	after	Right	0.2	1	5	1:5	One/Cumulated	One	Cumulated	One	rewarded
Bertl	m	2	1	1	1015	3	2011-08-11	small_amount	1	probe	Left	0.5	4	8	4:8	Smallest Dot/Random	Random	Random	Smallest Dot	unrewarded
Bertl	m	2	1	1	1016	3	2011-08-11	small_amount	1	after	Left	0.166667	1	6	1:6	One/Cumulated	One	One	Cumulated	rewarded
Bertl	m	2	1	1	1017	3	2011-08-11	small_amount	1	rewarded	Left	0.25	1	4	1:4	One/Cumulated	One	One	Cumulated	rewarded
Bertl	m	2	1	1	1018	3	2011-08-11	small_amount	0	probe	Right	0.4	2	5	2:5	Biggest Dot/Random	Random	Biggest Dot	Random	unrewarded
Bertl	m	2	1	1	1019	3	2011-08-11	small_amount	1	after	Left	0.125	1	8	1:8	One/Cumulated	One	One	Cumulated	rewarded
Bertl	m	2	1	1	1020	3	2011-08-11	small_amount	1	rewarded	Right	0.333333	2	6	2:6	Smallest Dot/Random	Smallest Dot	Random	Smallest Dot	rewarded
Bertl	m	2	1	1	1021	3	2011-08-11	small_amount	1	rewarded	Right	0.2	1	5	1:5	One/Cumulated	One	Cumulated	One	rewarded
Bertl	m	2	1	1	1022	3	2011-08-11	small_amount	1	rewarded	Left	0.125	1	8	1:8	One/Cumulated	One	One	Cumulated	rewarded
Bertl	m	2	1	1	1023	3	2011-08-11	small_amount	1	rewarded	Left	0.285714	2	7	2:7	Biggest Dot/Random	Biggest Dot	Biggest Dot	Random	rewarded
Bertl	m	2	1	1	1024	3	2011-08-11	small_amount	0	rewarded	Right	0.166667	1	6	1:6	One/Cumulated	One	Cumulated	One	rewarded
Bertl	m	2	1	1	1027	3	2011-08-11	small_amount	1	probe	Left	0.5	4	8	4:8	Smallest Dot/Random	Random	Random	Smallest Dot	unrewarded
Bertl	m	2	1	1	1028	3	2011-08-11	small_amount	0	after	Right	0.25	1	4	1:4	One/Cumulated	One	Cumulated	One	rewarded
Bertl	m	2	1	1	1031	3	2011-08-11	small_amount	1	rewarded	Left	0.2	1	5	1:5	One/Cumulated	One	One	Cumulated	rewarded
Bertl	m	2	1	1	1032	3	2011-08-11	small_amount	0	rewarded	Right	0.375	3	8	3:8	Biggest Dot/Random	Random	Biggest Dot	Random	rewarded
Bertl	m	2	1	1	1034	3	2011-08-11	small_amount	1	rewarded	Right	0.333333	2	6	2:6	Smallest Dot/Random	Smallest Dot	Random	Smallest Dot	rewarded
Bertl	m	2	1	1	1035	3	2011-08-11	small_amount	1	probe	Left	0.4	2	5	2:5	Biggest Dot/Random	Biggest Dot	Biggest Dot	Random	unrewarded
Bertl	m	2	1	1	1036	3	2011-08-11	small_amount	0	after	Right	0.375	3	8	3:8	Smallest Dot/Random	Random	Smallest Dot	Random	rewarded
Bertl	m	2	1	1	1039	3	2011-08-11	small_amount	1	rewarded	Right	0.125	1	8	1:8	One/Cumulated	One	Cumulated	One	rewarded
Bertl	m	2	1	1	1040	3	2011-08-11	small_amount	1	rewarded	Right	0.142857	1	7	1:7	One/Cumulated	One	Cumulated	One	rewarded
Bertl	m	2	1	1	1041	4	2011-08-11	small_amount	1	rewarded	Right	0.375	3	8	3:8	Smallest Dot/Random	Random	Smallest Dot	Random	rewarded
Bertl	m	2	1	1	1042	4	2011-08-11	small_amount	0	rewarded	Right	0.25	2	8	2:8	Biggest Dot/Random	Random	Biggest Dot	Random	rewarded
Bertl	m	2	1	1	1044	4	2011-08-11	small_amount	1	rewarded	Left	0.2	1	5	1:5	One/Cumulated	One	One	Cumulated	rewarded
Bertl	m	2	1	1	1045	4	2011-08-11	small_amount	0	probe	Right	0.333333	1	3	1:3	One/Cumulated	One	Cumulated	One	unrewarded
Bertl	m	2	1	1	1046	4	2011-08-11	small_amount	1	after	Left	0.25	1	4	1:4	One/Cumulated	One	One	Cumulated	rewarded
Bertl	m	2	1	1	1047	4	2011-08-11	small_amount	1	rewarded	Right	0.125	1	8	1:8	One/Cumulated	One	Cumulated	One	rewarded
Bertl	m	2	1	1	1048	4	2011-08-11	small_amount	1	rewarded	Right	0.166667	1	6	1:6	One/Cumulated	One	Cumulated	One	rewarded
Bertl	m	2	1	1	1049	4	2011-08-11	small_amount	1	rewarded	Left	0.333333	2	6	2:6	Smallest Dot/Random	Smallest Dot	Smallest Dot	Random	rewarded
Bertl	m	2	1	1	1050	4	2011-08-11	small_amount	1	rewarded	Left	0.25	1	4	1:4	One/Cumulated	One	One	Cumulated	rewarded
Bertl	m	2	1	1	1051	4	2011-08-11	small_amount	1	rewarded	Right	0.142857	1	7	1:7	One/Cumulated	One	Cumulated	One	rewarded
Bertl	m	2	1	1	1052	4	2011-08-11	small_amount	1	rewarded	Right	0.285714	2	7	2:7	Biggest Dot/Random	Biggest Dot	Random	Biggest Dot	rewarded
Bertl	m	2	1	1	1053	4	2011-08-11	small_amount	1	rewarded	Right	0.166667	1	6	1:6	One/Cumulated	One	Cumulated	One	rewarded
Bertl	m	2	1	1	1054	4	2011-08-11	small_amount	1	rewarded	Left	0.125	1	8	1:8	One/Cumulated	One	One	Cumulated	rewarded
Bertl	m	2	1	1	1055	4	2011-08-11	small_amount	1	probe	Right	0.5	4	8	4:8	Smallest Dot/Random	Random	Smallest Dot	Random	unrewarded
Bertl	m	2	1	1	1056	4	2011-08-11	small_amount	1	after	Left	0.2	1	5	1:5	One/Cumulated	One	One	Cumulated	rewarded
Bertl	m	2	1	1	1057	4	2011-08-11	small_amount	0	probe	Left	0.4	2	5	2:5	Biggest Dot/Random	Random	Random	Biggest Dot	unrewarded
Bertl	m	2	1	1	1058	4	2011-08-11	small_amount	1	after	Left	0.285714	2	7	2:7	Smallest Dot/Random	Smallest Dot	Smallest Dot	Random	rewarded
Bertl	m	2	1	1	1059	4	2011-08-11	small_amount	1	probe	Left	0.4	2	5	2:5	Biggest Dot/Random	Biggest Dot	Biggest Dot	Random	unrewarded
Bertl	m	2	1	1	1060	4	2011-08-11	small_amount	1	after	Left	0.125	1	8	1:8	One/Cumulated	One	One	Cumulated	rewarded
Bertl	m	2	1	1	1061	4	2011-08-11	small_amount	1	rewarded	Right	0.375	3	8	3:8	Smallest Dot/Random	Random	Smallest Dot	Random	rewarded
Bertl	m	2	1	1	1062	4	2011-08-11	small_amount	0	probe	Left	0.5	4	8	4:8	Biggest Dot/Random	Random	Random	Biggest Dot	unrewarded
Bertl	m	2	1	1	1063	4	2011-08-11	small_amount	1	after	Right	0.333333	2	6	2:6	Smallest Dot/Random	Smallest Dot	Random	Smallest Dot	rewarded
Bertl	m	2	1	1	1064	4	2011-08-11	small_amount	1	rewarded	Right	0.333333	2	6	2:6	Biggest Dot/Random	Biggest Dot	Random	Biggest Dot	rewarded
Bertl	m	2	1	1	1065	4	2011-08-11	small_amount	1	rewarded	Left	0.285714	2	7	2:7	Smallest Dot/Random	Random	Random	Smallest Dot	rewarded
Bertl	m	2	1	1	1066	4	2011-08-11	small_amount	1	rewarded	Right	0.142857	1	7	1:7	One/Cumulated	One	Cumulated	One	rewarded
Bertl	m	2	1	1	1067	4	2011-08-11	small_amount	1	probe	Right	0.333333	1	3	1:3	One/Cumulated	One	Cumulated	One	unrewarded
Bertl	m	2	1	1	1068	4	2011-08-11	small_amount	1	after	Left	0.25	1	4	1:4	One/Cumulated	One	One	Cumulated	rewarded
Bertl	m	2	1	1	1069	4	2011-08-11	small_amount	1	rewarded	Left	0.166667	1	6	1:6	One/Cumulated	One	One	Cumulated	rewarded
Bertl	m	2	1	1	1070	4	2011-08-11	small_amount	1	rewarded	Right	0.25	2	8	2:8	Biggest Dot/Random	Random	Biggest Dot	Random	rewarded
Bertl	m	2	1	1	1071	4	2011-08-11	small_amount	1	rewarded	Right	0.375	3	8	3:8	Smallest Dot/Random	Smallest Dot	Random	Smallest Dot	rewarded
Bertl	m	2	1	1	1072	4	2011-08-11	small_amount	1	rewarded	Right	0.142857	1	7	1:7	One/Cumulated	One	Cumulated	One	rewarded
Bertl	m	2	1	1	1073	4	2011-08-11	small_amount	1	rewarded	Left	0.2	1	5	1:5	One/Cumulated	One	One	Cumulated	rewarded
Bertl	m	2	1	1	1074	4	2011-08-11	small_amount	1	rewarded	Left	0.25	2	8	2:8	Biggest Dot/Random	Biggest Dot	Biggest Dot	Random	rewarded
Bertl	m	2	1	2	1075	1	2011-09-01	small_amount	1	rewarded	Right	0.166667	1	6	1:6	One/Cumulated	One	Cumulated	One	rewarded
Bertl	m	2	1	2	1076	1	2011-09-01	small_amount	0	rewarded	Left	0.25	2	8	2:8	Biggest Dot/Random	Random	Random	Biggest Dot	rewarded
Bertl	m	2	1	2	1078	1	2011-09-01	small_amount	1	rewarded	Left	0.25	2	8	2:8	Smallest Dot/Random	Smallest Dot	Smallest Dot	Random	rewarded
Bertl	m	2	1	2	1079	1	2011-09-01	small_amount	1	probe	Right	0.428571	3	7	3:7	Biggest Dot/Random	Biggest Dot	Random	Biggest Dot	unrewarded
Bertl	m	2	1	2	1080	1	2011-09-01	small_amount	1	after	Right	0.285714	2	7	2:7	Smallest Dot/Random	Random	Smallest Dot	Random	rewarded
Bertl	m	2	1	2	1081	1	2011-09-01	small_amount	1	rewarded	Left	0.142857	1	7	1:7	One/Cumulated	One	One	Cumulated	rewarded
Bertl	m	2	1	2	1082	1	2011-09-01	small_amount	1	probe	Left	0.428571	3	7	3:7	Biggest Dot/Random	Random	Random	Biggest Dot	unrewarded
Bertl	m	2	1	2	1083	1	2011-09-01	small_amount	1	after	Right	0.166667	1	6	1:6	One/Cumulated	One	Cumulated	One	rewarded
Bertl	m	2	1	2	1084	1	2011-09-01	small_amount	1	rewarded	Left	0.333333	2	6	2:6	Smallest Dot/Random	Smallest Dot	Smallest Dot	Random	rewarded
Bertl	m	2	1	2	1085	1	2011-09-01	small_amount	1	rewarded	Right	0.25	1	4	1:4	One/Cumulated	One	Cumulated	One	rewarded
Bertl	m	2	1	2	1086	1	2011-09-01	small_amount	1	rewarded	Right	0.125	1	8	1:8	One/Cumulated	One	Cumulated	One	rewarded
Bertl	m	2	1	2	1087	1	2011-09-01	small_amount	1	rewarded	Left	0.142857	1	7	1:7	One/Cumulated	One	One	Cumulated	rewarded
Bertl	m	2	1	2	1088	1	2011-09-01	small_amount	1	rewarded	Right	0.375	3	8	3:8	Biggest Dot/Random	Biggest Dot	Random	Biggest Dot	rewarded
Bertl	m	2	1	2	1089	1	2011-09-01	small_amount	0	probe	Left	0.5	3	6	3:6	Smallest Dot/Random	Random	Random	Smallest Dot	unrewarded
Bertl	m	2	1	2	1090	1	2011-09-01	small_amount	1	after	Left	0.375	3	8	3:8	Biggest Dot/Random	Random	Random	Biggest Dot	rewarded
Bertl	m	2	1	2	1091	1	2011-09-01	small_amount	1	rewarded	Right	0.142857	1	7	1:7	One/Cumulated	One	Cumulated	One	rewarded
Bertl	m	2	1	2	1092	1	2011-09-01	small_amount	1	rewarded	Right	0.375	3	8	3:8	Smallest Dot/Random	Smallest Dot	Random	Smallest Dot	rewarded
Bertl	m	2	1	2	1093	1	2011-09-01	small_amount	1	probe	Left	0.5	3	6	3:6	Biggest Dot/Random	Biggest Dot	Biggest Dot	Random	unrewarded
Bertl	m	2	1	2	1094	1	2011-09-01	small_amount	1	after	Right	0.125	1	8	1:8	One/Cumulated	One	Cumulated	One	rewarded
Bertl	m	2	1	2	1095	1	2011-09-01	small_amount	1	rewarded	Right	0.333333	2	6	2:6	Smallest Dot/Random	Random	Smallest Dot	Random	rewarded
Bertl	m	2	1	2	1096	1	2011-09-01	small_amount	1	probe	Left	0.5	1	2	1:2	One/Cumulated	One	One	Cumulated	unrewarded
Bertl	m	2	1	2	1097	1	2011-09-01	small_amount	1	after	Left	0.166667	1	6	1:6	One/Cumulated	One	One	Cumulated	rewarded
Bertl	m	2	1	2	1098	1	2011-09-01	small_amount	1	rewarded	Right	0.25	1	4	1:4	One/Cumulated	One	Cumulated	One	rewarded
Bertl	m	2	1	2	1099	1	2011-09-01	small_amount	1	probe	Right	0.666667	4	6	4:6	Biggest Dot/Random	Random	Biggest Dot	Random	unrewarded
Bertl	m	2	1	2	1100	1	2011-09-01	small_amount	0	after	Left	0.2	1	5	1:5	One/Cumulated	One	One	Cumulated	rewarded
Bertl	m	2	1	2	1102	1	2011-09-01	small_amount	1	rewarded	Left	0.285714	2	7	2:7	Smallest Dot/Random	Smallest Dot	Smallest Dot	Random	rewarded
Bertl	m	2	1	2	1103	1	2011-09-01	small_amount	1	rewarded	Right	0.285714	2	7	2:7	Biggest Dot/Random	Biggest Dot	Random	Biggest Dot	rewarded
Bertl	m	2	1	2	1104	1	2011-09-01	small_amount	1	probe	Left	0.5	1	2	1:2	One/Cumulated	One	One	Cumulated	unrewarded
Bertl	m	2	1	2	1105	1	2011-09-01	small_amount	1	after	Right	0.25	1	4	1:4	One/Cumulated	One	Cumulated	One	rewarded
Bertl	m	2	1	2	1106	1	2011-09-01	small_amount	1	probe	Right	0.666667	4	6	4:6	Smallest Dot/Random	Random	Smallest Dot	Random	unrewarded
Bertl	m	2	1	2	1107	1	2011-09-01	small_amount	1	after	Left	0.2	1	5	1:5	One/Cumulated	One	One	Cumulated	rewarded
Bertl	m	2	1	2	1108	1	2011-09-01	small_amount	1	rewarded	Right	0.25	2	8	2:8	Biggest Dot/Random	Random	Biggest Dot	Random	rewarded
Bertl	m	2	1	2	1109	1	2011-09-01	small_amount	1	rewarded	Left	0.125	1	8	1:8	One/Cumulated	One	One	Cumulated	rewarded
Bertl	m	2	1	2	1110	1	2011-09-01	small_amount	1	rewarded	Right	0.333333	2	6	2:6	Smallest Dot/Random	Smallest Dot	Random	Smallest Dot	rewarded
Bertl	m	2	1	2	1111	1	2011-09-01	small_amount	1	rewarded	Left	0.2	1	5	1:5	One/Cumulated	One	One	Cumulated	rewarded
Bertl	m	2	1	2	1112	2	2011-09-01	small_amount	1	rewarded	Right	0.166667	1	6	1:6	One/Cumulated	One	Cumulated	One	rewarded
Bertl	m	2	1	2	1113	2	2011-09-01	small_amount	1	rewarded	Right	0.333333	2	6	2:6	Biggest Dot/Random	Biggest Dot	Random	Biggest Dot	rewarded
Bertl	m	2	1	2	1114	2	2011-09-01	small_amount	0	rewarded	Right	0.375	3	8	3:8	Smallest Dot/Random	Random	Smallest Dot	Random	rewarded
Bertl	m	2	1	2	1117	2	2011-09-01	small_amount	1	rewarded	Left	0.25	2	8	2:8	Biggest Dot/Random	Random	Random	Biggest Dot	rewarded
Bertl	m	2	1	2	1118	2	2011-09-01	small_amount	1	probe	Right	0.5	1	2	1:2	One/Cumulated	One	Cumulated	One	unrewarded
Bertl	m	2	1	2	1119	2	2011-09-01	small_amount	0	after	Left	0.125	1	8	1:8	One/Cumulated	One	One	Cumulated	rewarded
Bertl	m	2	1	2	1121	2	2011-09-01	small_amount	1	rewarded	Left	0.25	2	8	2:8	Smallest Dot/Random	Smallest Dot	Smallest Dot	Random	rewarded
Bertl	m	2	1	2	1122	2	2011-09-01	small_amount	1	probe	Right	0.666667	4	6	4:6	Biggest Dot/Random	Biggest Dot	Random	Biggest Dot	unrewarded
Bertl	m	2	1	2	1123	2	2011-09-01	small_amount	1	after	Left	0.125	1	8	1:8	One/Cumulated	One	One	Cumulated	rewarded
Bertl	m	2	1	2	1124	2	2011-09-01	small_amount	1	rewarded	Right	0.333333	2	6	2:6	Smallest Dot/Random	Random	Smallest Dot	Random	rewarded
Bertl	m	2	1	2	1125	2	2011-09-01	small_amount	1	rewarded	Left	0.375	3	8	3:8	Biggest Dot/Random	Random	Random	Biggest Dot	rewarded
Bertl	m	2	1	2	1126	2	2011-09-01	small_amount	1	rewarded	Left	0.25	1	4	1:4	One/Cumulated	One	One	Cumulated	rewarded
Bertl	m	2	1	2	1127	2	2011-09-01	small_amount	1	probe	Right	0.5	3	6	3:6	Smallest Dot/Random	Smallest Dot	Random	Smallest Dot	unrewarded
Bertl	m	2	1	2	1128	2	2011-09-01	small_amount	1	after	Right	0.142857	1	7	1:7	One/Cumulated	One	Cumulated	One	rewarded
Bertl	m	2	1	2	1129	2	2011-09-01	small_amount	1	rewarded	Right	0.25	2	8	2:8	Biggest Dot/Random	Biggest Dot	Random	Biggest Dot	rewarded
Bertl	m	2	1	2	1130	2	2011-09-01	small_amount	1	rewarded	Left	0.2	1	5	1:5	One/Cumulated	One	One	Cumulated	rewarded
Bertl	m	2	1	2	1131	2	2011-09-01	small_amount	0	rewarded	Right	0.25	1	4	1:4	One/Cumulated	One	Cumulated	One	rewarded
Bertl	m	2	1	2	1133	2	2011-09-01	small_amount	1	probe	Left	0.5	3	6	3:6	Smallest Dot/Random	Random	Random	Smallest Dot	unrewarded
Bertl	m	2	1	2	1134	2	2011-09-01	small_amount	0	after	Right	0.2	1	5	1:5	One/Cumulated	One	Cumulated	One	rewarded
Bertl	m	2	1	2	1137	2	2011-09-01	small_amount	1	rewarded	Right	0.375	3	8	3:8	Biggest Dot/Random	Random	Biggest Dot	Random	rewarded
Bertl	m	2	1	2	1138	2	2011-09-01	small_amount	1	probe	Right	0.666667	4	6	4:6	Smallest Dot/Random	Smallest Dot	Random	Smallest Dot	unrewarded
Bertl	m	2	1	2	1139	2	2011-09-01	small_amount	1	after	Left	0.125	1	8	1:8	One/Cumulated	One	One	Cumulated	rewarded
Bertl	m	2	1	2	1140	2	2011-09-01	small_amount	1	rewarded	Right	0.285714	2	7	2:7	Biggest Dot/Random	Biggest Dot	Random	Biggest Dot	rewarded
Bertl	m	2	1	2	1141	2	2011-09-01	small_amount	1	rewarded	Left	0.285714	2	7	2:7	Smallest Dot/Random	Random	Random	Smallest Dot	rewarded
Bertl	m	2	1	2	1142	2	2011-09-01	small_amount	1	probe	Left	0.428571	3	7	3:7	Biggest Dot/Random	Random	Random	Biggest Dot	unrewarded
Bertl	m	2	1	2	1143	2	2011-09-01	small_amount	1	after	Left	0.285714	2	7	2:7	Smallest Dot/Random	Smallest Dot	Smallest Dot	Random	rewarded
Bertl	m	2	1	2	1144	2	2011-09-01	small_amount	0	probe	Left	0.428571	3	7	3:7	Biggest Dot/Random	Biggest Dot	Biggest Dot	Random	unrewarded
Bertl	m	2	1	2	1145	2	2011-09-01	small_amount	0	after	Right	0.166667	1	6	1:6	One/Cumulated	One	Cumulated	One	rewarded
Bertl	m	2	1	2	1147	2	2011-09-01	small_amount	1	rewarded	Left	0.142857	1	7	1:7	One/Cumulated	One	One	Cumulated	rewarded
Bertl	m	2	1	2	1148	2	2011-09-01	small_amount	1	rewarded	Left	0.2	1	5	1:5	One/Cumulated	One	One	Cumulated	rewarded
Bertl	m	2	1	2	1149	2	2011-09-01	small_amount	1	rewarded	Right	0.142857	1	7	1:7	One/Cumulated	One	Cumulated	One	rewarded
Bertl	m	2	1	2	1150	2	2011-09-01	small_amount	1	probe	Left	0.5	1	2	1:2	One/Cumulated	One	One	Cumulated	unrewarded
Bertl	m	2	1	2	1151	2	2011-09-01	small_amount	0	after	Right	0.25	1	4	1:4	One/Cumulated	One	Cumulated	One	rewarded
Bertl	m	2	1	2	1154	2	2011-09-01	small_amount	1	rewarded	Right	0.333333	2	6	2:6	Smallest Dot/Random	Random	Smallest Dot	Random	rewarded
Bertl	m	2	1	2	1155	2	2011-09-01	small_amount	1	rewarded	Left	0.166667	1	6	1:6	One/Cumulated	One	One	Cumulated	rewarded
Bertl	m	2	1	2	1156	3	2011-09-01	small_amount	1	rewarded	Left	0.2	1	5	1:5	One/Cumulated	One	One	Cumulated	rewarded
Bertl	m	2	1	2	1157	3	2011-09-01	small_amount	1	rewarded	Right	0.142857	1	7	1:7	One/Cumulated	One	Cumulated	One	rewarded
Bertl	m	2	1	2	1158	3	2011-09-01	small_amount	1	rewarded	Right	0.285714	2	7	2:7	Biggest Dot/Random	Random	Biggest Dot	Random	rewarded
Bertl	m	2	1	2	1159	3	2011-09-01	small_amount	1	rewarded	Left	0.125	1	8	1:8	One/Cumulated	One	One	Cumulated	rewarded
Bertl	m	2	1	2	1160	3	2011-09-01	small_amount	1	probe	Left	0.5	1	2	1:2	One/Cumulated	One	One	Cumulated	unrewarded
Bertl	m	2	1	2	1161	3	2011-09-01	small_amount	0	after	Right	0.333333	2	6	2:6	Smallest Dot/Random	Smallest Dot	Random	Smallest Dot	rewarded
Bertl	m	2	1	2	1164	3	2011-09-01	small_amount	1	rewarded	Left	0.166667	1	6	1:6	One/Cumulated	One	One	Cumulated	rewarded
Bertl	m	2	1	2	1165	3	2011-09-01	small_amount	1	rewarded	Right	0.2	1	5	1:5	One/Cumulated	One	Cumulated	One	rewarded
Bertl	m	2	1	2	1166	3	2011-09-01	small_amount	1	probe	Right	0.428571	3	7	3:7	Biggest Dot/Random	Biggest Dot	Random	Biggest Dot	unrewarded
Bertl	m	2	1	2	1167	3	2011-09-01	small_amount	1	after	Right	0.25	2	8	2:8	Smallest Dot/Random	Random	Smallest Dot	Random	rewarded
Bertl	m	2	1	2	1168	3	2011-09-01	small_amount	1	rewarded	Left	0.25	1	4	1:4	One/Cumulated	One	One	Cumulated	rewarded
Bertl	m	2	1	2	1169	3	2011-09-01	small_amount	1	probe	Left	0.5	1	2	1:2	One/Cumulated	One	One	Cumulated	unrewarded
Bertl	m	2	1	2	1170	3	2011-09-01	small_amount	1	after	Left	0.333333	2	6	2:6	Biggest Dot/Random	Random	Random	Biggest Dot	rewarded
Bertl	m	2	1	2	1171	3	2011-09-01	small_amount	1	probe	Right	0.5	3	6	3:6	Smallest Dot/Random	Smallest Dot	Random	Smallest Dot	unrewarded
Bertl	m	2	1	2	1172	3	2011-09-01	small_amount	1	after	Right	0.285714	2	7	2:7	Biggest Dot/Random	Biggest Dot	Random	Biggest Dot	rewarded
Bertl	m	2	1	2	1173	3	2011-09-01	small_amount	1	rewarded	Right	0.285714	2	7	2:7	Smallest Dot/Random	Random	Smallest Dot	Random	rewarded
Bertl	m	2	1	2	1174	3	2011-09-01	small_amount	0	rewarded	Left	0.375	3	8	3:8	Biggest Dot/Random	Random	Random	Biggest Dot	rewarded
Bertl	m	2	1	2	1177	3	2011-09-01	small_amount	1	rewarded	Right	0.142857	1	7	1:7	One/Cumulated	One	Cumulated	One	rewarded
Bertl	m	2	1	2	1178	3	2011-09-01	small_amount	1	rewarded	Left	0.25	1	4	1:4	One/Cumulated	One	One	Cumulated	rewarded
Bertl	m	2	1	2	1179	3	2011-09-01	small_amount	1	probe	Right	0.428571	3	7	3:7	Smallest Dot/Random	Smallest Dot	Random	Smallest Dot	unrewarded
Bertl	m	2	1	2	1180	3	2011-09-01	small_amount	1	after	Right	0.2	1	5	1:5	One/Cumulated	One	Cumulated	One	rewarded
Bertl	m	2	1	2	1181	3	2011-09-01	small_amount	1	rewarded	Left	0.333333	2	6	2:6	Biggest Dot/Random	Biggest Dot	Biggest Dot	Random	rewarded
Bertl	m	2	1	2	1182	3	2011-09-01	small_amount	0	probe	Left	0.666667	4	6	4:6	Smallest Dot/Random	Random	Random	Smallest Dot	unrewarded
Bertl	m	2	1	2	1183	3	2011-09-01	small_amount	1	after	Right	0.166667	1	6	1:6	One/Cumulated	One	Cumulated	One	rewarded
Bertl	m	2	1	2	1184	3	2011-09-01	small_amount	1	rewarded	Right	0.375	3	8	3:8	Biggest Dot/Random	Random	Biggest Dot	Random	rewarded
Bertl	m	2	1	2	1185	3	2011-09-01	small_amount	1	rewarded	Left	0.25	2	8	2:8	Smallest Dot/Random	Smallest Dot	Smallest Dot	Random	rewarded
Bertl	m	2	1	2	1186	3	2011-09-01	small_amount	0	probe	Left	0.5	3	6	3:6	Biggest Dot/Random	Biggest Dot	Biggest Dot	Random	unrewarded
Bertl	m	2	1	2	1187	3	2011-09-01	small_amount	1	after	Right	0.125	1	8	1:8	One/Cumulated	One	Cumulated	One	rewarded
Bertl	m	2	1	2	1188	3	2011-09-01	small_amount	1	rewarded	Left	0.166667	1	6	1:6	One/Cumulated	One	One	Cumulated	rewarded
Bertl	m	2	1	2	1189	3	2011-09-01	small_amount	0	probe	Left	0.666667	4	6	4:6	Smallest Dot/Random	Random	Random	Smallest Dot	unrewarded
Bertl	m	2	1	2	1190	3	2011-09-01	small_amount	1	after	Left	0.25	2	8	2:8	Biggest Dot/Random	Random	Random	Biggest Dot	rewarded
Bertl	m	2	1	2	1191	3	2011-09-01	small_amount	1	rewarded	Right	0.125	1	8	1:8	One/Cumulated	One	Cumulated	One	rewarded
Bertl	m	2	1	2	1192	3	2011-09-01	small_amount	1	rewarded	Right	0.25	1	4	1:4	One/Cumulated	One	Cumulated	One	rewarded
Bertl	m	2	1	2	1193	3	2011-09-01	small_amount	1	rewarded	Left	0.142857	1	7	1:7	One/Cumulated	One	One	Cumulated	rewarded
Bertl	m	2	1	2	1194	3	2011-09-01	small_amount	1	rewarded	Right	0.375	3	8	3:8	Smallest Dot/Random	Smallest Dot	Random	Smallest Dot	rewarded
Bertl	m	2	1	2	1195	4	2011-09-02	small_amount	1	rewarded	Right	0.25	1	4	1:4	One/Cumulated	One	Cumulated	One	rewarded
Bertl	m	2	1	2	1196	4	2011-09-02	small_amount	1	rewarded	Left	0.166667	1	6	1:6	One/Cumulated	One	One	Cumulated	rewarded
Bertl	m	2	1	2	1197	4	2011-09-02	small_amount	1	rewarded	Right	0.285714	2	7	2:7	Biggest Dot/Random	Random	Biggest Dot	Random	rewarded
Bertl	m	2	1	2	1198	4	2011-09-02	small_amount	1	probe	Left	0.428571	3	7	3:7	Smallest Dot/Random	Smallest Dot	Smallest Dot	Random	unrewarded
Bertl	m	2	1	2	1199	4	2011-09-02	small_amount	1	after	Right	0.142857	1	7	1:7	One/Cumulated	One	Cumulated	One	rewarded
Bertl	m	2	1	2	1200	4	2011-09-02	small_amount	1	rewarded	Right	0.333333	2	6	2:6	Biggest Dot/Random	Biggest Dot	Random	Biggest Dot	rewarded
Bertl	m	2	1	2	1201	4	2011-09-02	small_amount	0	probe	Right	0.5	1	2	1:2	One/Cumulated	One	Cumulated	One	unrewarded
Bertl	m	2	1	2	1202	4	2011-09-02	small_amount	1	after	Left	0.333333	2	6	2:6	Smallest Dot/Random	Random	Random	Smallest Dot	rewarded
Bertl	m	2	1	2	1203	4	2011-09-02	small_amount	1	probe	Left	0.5	3	6	3:6	Biggest Dot/Random	Random	Random	Biggest Dot	unrewarded
Bertl	m	2	1	2	1204	4	2011-09-02	small_amount	1	after	Left	0.142857	1	7	1:7	One/Cumulated	One	One	Cumulated	rewarded
Bertl	m	2	1	2	1205	4	2011-09-02	small_amount	1	rewarded	Right	0.25	1	4	1:4	One/Cumulated	One	Cumulated	One	rewarded
Bertl	m	2	1	2	1206	4	2011-09-02	small_amount	1	rewarded	Right	0.375	3	8	3:8	Smallest Dot/Random	Smallest Dot	Random	Smallest Dot	rewarded
Bertl	m	2	1	2	1207	4	2011-09-02	small_amount	1	rewarded	Left	0.2	1	5	1:5	One/Cumulated	One	One	Cumulated	rewarded
Bertl	m	2	1	2	1208	4	2011-09-02	small_amount	1	rewarded	Right	0.25	1	4	1:4	One/Cumulated	One	Cumulated	One	rewarded
Bertl	m	2	1	2	1209	4	2011-09-02	small_amount	1	rewarded	Left	0.285714	2	7	2:7	Biggest Dot/Random	Biggest Dot	Biggest Dot	Random	rewarded
Bertl	m	2	1	2	1210	4	2011-09-02	small_amount	1	rewarded	Left	0.142857	1	7	1:7	One/Cumulated	One	One	Cumulated	rewarded
Bertl	m	2	1	2	1211	4	2011-09-02	small_amount	1	rewarded	Left	0.285714	2	7	2:7	Smallest Dot/Random	Random	Random	Smallest Dot	rewarded
Bertl	m	2	1	2	1212	4	2011-09-02	small_amount	0	probe	Left	0.666667	4	6	4:6	Biggest Dot/Random	Random	Random	Biggest Dot	unrewarded
Bertl	m	2	1	2	1213	4	2011-09-02	small_amount	1	after	Left	0.125	1	8	1:8	One/Cumulated	One	One	Cumulated	rewarded
Bertl	m	2	1	2	1214	4	2011-09-02	small_amount	0	probe	Right	0.666667	4	6	4:6	Smallest Dot/Random	Smallest Dot	Random	Smallest Dot	unrewarded
Bertl	m	2	1	2	1215	4	2011-09-02	small_amount	1	after	Left	0.125	1	8	1:8	One/Cumulated	One	One	Cumulated	rewarded
Bertl	m	2	1	2	1216	4	2011-09-02	small_amount	1	rewarded	Right	0.375	3	8	3:8	Biggest Dot/Random	Biggest Dot	Random	Biggest Dot	rewarded
Bertl	m	2	1	2	1217	4	2011-09-02	small_amount	1	rewarded	Left	0.25	2	8	2:8	Smallest Dot/Random	Random	Random	Smallest Dot	rewarded
Bertl	m	2	1	2	1218	4	2011-09-02	small_amount	1	rewarded	Right	0.375	3	8	3:8	Biggest Dot/Random	Random	Biggest Dot	Random	rewarded
Bertl	m	2	1	2	1219	4	2011-09-02	small_amount	1	probe	Left	0.428571	3	7	3:7	Smallest Dot/Random	Smallest Dot	Smallest Dot	Random	unrewarded
Bertl	m	2	1	2	1220	4	2011-09-02	small_amount	1	after	Right	0.333333	2	6	2:6	Biggest Dot/Random	Biggest Dot	Random	Biggest Dot	rewarded
Bertl	m	2	1	2	1221	4	2011-09-02	small_amount	1	probe	Right	0.5	3	6	3:6	Smallest Dot/Random	Random	Smallest Dot	Random	unrewarded
Bertl	m	2	1	2	1222	4	2011-09-02	small_amount	1	after	Left	0.166667	1	6	1:6	One/Cumulated	One	One	Cumulated	rewarded
Bertl	m	2	1	2	1223	4	2011-09-02	small_amount	1	rewarded	Left	0.166667	1	6	1:6	One/Cumulated	One	One	Cumulated	rewarded
Bertl	m	2	1	2	1224	4	2011-09-02	small_amount	1	rewarded	Right	0.125	1	8	1:8	One/Cumulated	One	Cumulated	One	rewarded
Bertl	m	2	1	2	1225	4	2011-09-02	small_amount	1	rewarded	Right	0.2	1	5	1:5	One/Cumulated	One	Cumulated	One	rewarded
Bertl	m	2	1	2	1226	4	2011-09-02	small_amount	1	probe	Left	0.5	1	2	1:2	One/Cumulated	One	One	Cumulated	unrewarded
Bertl	m	2	1	2	1227	4	2011-09-02	small_amount	1	after	Right	0.2	1	5	1:5	One/Cumulated	One	Cumulated	One	rewarded
Bertl	m	2	1	2	1228	4	2011-09-02	small_amount	1	rewarded	Right	0.25	2	8	2:8	Biggest Dot/Random	Random	Biggest Dot	Random	rewarded
Bertl	m	2	1	2	1229	4	2011-09-02	small_amount	1	rewarded	Right	0.25	2	8	2:8	Smallest Dot/Random	Smallest Dot	Random	Smallest Dot	rewarded
Bertl	m	2	1	3	1230	1	2011-09-02	small_amount	1	rewarded	Left	0.2	1	5	1:5	One/Cumulated	One	One	Cumulated	rewarded
Bertl	m	2	1	3	1231	1	2011-09-02	small_amount	1	rewarded	Right	0.25	2	8	2:8	Biggest Dot/Random	Biggest Dot	Random	Biggest Dot	rewarded
Bertl	m	2	1	3	1232	1	2011-09-02	small_amount	0	rewarded	Left	0.285714	2	7	2:7	Smallest Dot/Random	Random	Random	Smallest Dot	rewarded
Bertl	m	2	1	3	1235	1	2011-09-02	small_amount	1	rewarded	Left	0.142857	1	7	1:7	One/Cumulated	One	One	Cumulated	rewarded
Bertl	m	2	1	3	1236	1	2011-09-02	small_amount	1	rewarded	Right	0.166667	1	6	1:6	One/Cumulated	One	Cumulated	One	rewarded
Bertl	m	2	1	3	1237	1	2011-09-02	small_amount	1	rewarded	Left	0.142857	1	7	1:7	One/Cumulated	One	One	Cumulated	rewarded
Bertl	m	2	1	3	1238	1	2011-09-02	small_amount	1	rewarded	Right	0.25	1	4	1:4	One/Cumulated	One	Cumulated	One	rewarded
Bertl	m	2	1	3	1239	1	2011-09-02	small_amount	1	probe	Left	0.6	3	5	3:5	Biggest Dot/Random	Random	Random	Biggest Dot	unrewarded
Bertl	m	2	1	3	1240	1	2011-09-02	small_amount	1	after	Right	0.375	3	8	3:8	Smallest Dot/Random	Smallest Dot	Random	Smallest Dot	rewarded
Bertl	m	2	1	3	1241	1	2011-09-02	small_amount	1	rewarded	Left	0.125	1	8	1:8	One/Cumulated	One	One	Cumulated	rewarded
Bertl	m	2	1	3	1242	1	2011-09-02	small_amount	1	probe	Left	0.5	2	4	2:4	Biggest Dot/Random	Biggest Dot	Biggest Dot	Random	unrewarded
Bertl	m	2	1	3	1243	1	2011-09-02	small_amount	1	after	Right	0.125	1	8	1:8	One/Cumulated	One	Cumulated	One	rewarded
Bertl	m	2	1	3	1244	1	2011-09-02	small_amount	1	rewarded	Right	0.2	1	5	1:5	One/Cumulated	One	Cumulated	One	rewarded
Bertl	m	2	1	3	1245	1	2011-09-02	small_amount	1	probe	Left	0.6	3	5	3:5	Smallest Dot/Random	Random	Random	Smallest Dot	unrewarded
Bertl	m	2	1	3	1246	1	2011-09-02	small_amount	0	after	Right	0.166667	1	6	1:6	One/Cumulated	One	Cumulated	One	rewarded
Bertl	m	2	1	3	1248	1	2011-09-02	small_amount	0	rewarded	Left	0.375	3	8	3:8	Biggest Dot/Random	Random	Random	Biggest Dot	rewarded
Bertl	m	2	1	3	1250	1	2011-09-02	small_amount	1	probe	Left	0.714286	5	7	5:7	Smallest Dot/Random	Smallest Dot	Smallest Dot	Random	unrewarded
Bertl	m	2	1	3	1251	1	2011-09-02	small_amount	0	after	Right	0.166667	1	6	1:6	One/Cumulated	One	Cumulated	One	rewarded
Bertl	m	2	1	3	1254	1	2011-09-02	small_amount	1	rewarded	Right	0.25	1	4	1:4	One/Cumulated	One	Cumulated	One	rewarded
Bertl	m	2	1	3	1255	1	2011-09-02	small_amount	1	probe	Left	0.5	2	4	2:4	Biggest Dot/Random	Biggest Dot	Biggest Dot	Random	unrewarded
Bertl	m	2	1	3	1256	1	2011-09-02	small_amount	1	after	Right	0.2	1	5	1:5	One/Cumulated	One	Cumulated	One	rewarded
Bertl	m	2	1	3	1257	1	2011-09-02	small_amount	1	rewarded	Right	0.25	2	8	2:8	Smallest Dot/Random	Random	Smallest Dot	Random	rewarded
Bertl	m	2	1	3	1258	1	2011-09-02	small_amount	1	rewarded	Left	0.375	3	8	3:8	Biggest Dot/Random	Random	Random	Biggest Dot	rewarded
Bertl	m	2	1	3	1259	1	2011-09-02	small_amount	1	rewarded	Right	0.25	1	4	1:4	One/Cumulated	One	Cumulated	One	rewarded
Bertl	m	2	1	3	1260	1	2011-09-02	small_amount	0	rewarded	Left	0.285714	2	7	2:7	Smallest Dot/Random	Smallest Dot	Smallest Dot	Random	rewarded
Bertl	m	2	1	3	1262	1	2011-09-02	small_amount	1	rewarded	Right	0.333333	2	6	2:6	Biggest Dot/Random	Biggest Dot	Random	Biggest Dot	rewarded
Bertl	m	2	1	3	1263	1	2011-09-02	small_amount	1	probe	Right	0.714286	5	7	5:7	Smallest Dot/Random	Random	Smallest Dot	Random	unrewarded
Bertl	m	2	1	3	1264	1	2011-09-02	small_amount	0	after	Left	0.333333	2	6	2:6	Biggest Dot/Random	Random	Random	Biggest Dot	rewarded
Bertl	m	2	1	3	1266	1	2011-09-02	small_amount	1	rewarded	Left	0.125	1	8	1:8	One/Cumulated	One	One	Cumulated	rewarded
Bertl	m	2	1	3	1267	1	2011-09-02	small_amount	1	rewarded	Right	0.285714	2	7	2:7	Smallest Dot/Random	Smallest Dot	Random	Smallest Dot	rewarded
Bertl	m	2	1	3	1268	1	2011-09-02	small_amount	1	rewarded	Right	0.142857	1	7	1:7	One/Cumulated	One	Cumulated	One	rewarded
Bertl	m	2	1	3	1269	1	2011-09-02	small_amount	1	rewarded	Right	0.333333	2	6	2:6	Biggest Dot/Random	Biggest Dot	Random	Biggest Dot	rewarded
Bertl	m	2	1	3	1270	1	2011-09-02	small_amount	0	rewarded	Left	0.25	2	8	2:8	Smallest Dot/Random	Random	Random	Smallest Dot	rewarded
Bertl	m	2	1	3	1272	2	2011-09-07	small_amount	0	rewarded	Right	0.375	3	8	3:8	Smallest Dot/Random	Random	Smallest Dot	Random	rewarded
Bertl	m	2	1	3	1274	2	2011-09-07	small_amount	0	rewarded	Right	0.125	1	8	1:8	One/Cumulated	One	Cumulated	One	rewarded
Bertl	m	2	1	3	1276	2	2011-09-07	small_amount	1	rewarded	Left	0.333333	2	6	2:6	Biggest Dot/Random	Random	Random	Biggest Dot	rewarded
Bertl	m	2	1	3	1277	2	2011-09-07	small_amount	1	probe	Left	0.714286	5	7	5:7	Smallest Dot/Random	Smallest Dot	Smallest Dot	Random	unrewarded
Bertl	m	2	1	3	1278	2	2011-09-07	small_amount	0	after	Left	0.333333	2	6	2:6	Biggest Dot/Random	Biggest Dot	Biggest Dot	Random	rewarded
Bertl	m	2	1	3	1280	2	2011-09-07	small_amount	1	rewarded	Right	0.25	2	8	2:8	Smallest Dot/Random	Random	Smallest Dot	Random	rewarded
Bertl	m	2	1	3	1281	2	2011-09-07	small_amount	1	probe	Right	0.5	2	4	2:4	Biggest Dot/Random	Random	Biggest Dot	Random	unrewarded
Bertl	m	2	1	3	1282	2	2011-09-07	small_amount	1	after	Right	0.142857	1	7	1:7	One/Cumulated	One	Cumulated	One	rewarded
Bertl	m	2	1	3	1283	2	2011-09-07	small_amount	0	probe	Left	0.714286	5	7	5:7	Smallest Dot/Random	Smallest Dot	Smallest Dot	Random	unrewarded
Bertl	m	2	1	3	1284	2	2011-09-07	small_amount	0	after	Left	0.25	2	8	2:8	Biggest Dot/Random	Biggest Dot	Biggest Dot	Random	rewarded
Bertl	m	2	1	3	1286	2	2011-09-07	small_amount	1	probe	Right	0.5	2	4	2:4	Smallest Dot/Random	Random	Smallest Dot	Random	unrewarded
Bertl	m	2	1	3	1287	2	2011-09-07	small_amount	0	after	Right	0.285714	2	7	2:7	Biggest Dot/Random	Random	Biggest Dot	Random	rewarded
Bertl	m	2	1	3	1289	2	2011-09-07	small_amount	1	rewarded	Right	0.333333	2	6	2:6	Smallest Dot/Random	Smallest Dot	Random	Smallest Dot	rewarded
Bertl	m	2	1	3	1290	2	2011-09-07	small_amount	1	rewarded	Left	0.166667	1	6	1:6	One/Cumulated	One	One	Cumulated	rewarded
Bertl	m	2	1	3	1291	2	2011-09-07	small_amount	1	rewarded	Right	0.25	1	4	1:4	One/Cumulated	One	Cumulated	One	rewarded
Bertl	m	2	1	3	1292	2	2011-09-07	small_amount	1	rewarded	Left	0.166667	1	6	1:6	One/Cumulated	One	One	Cumulated	rewarded
Bertl	m	2	1	3	1293	2	2011-09-07	small_amount	1	probe	Right	0.6	3	5	3:5	Biggest Dot/Random	Biggest Dot	Random	Biggest Dot	unrewarded
Bertl	m	2	1	3	1294	2	2011-09-07	small_amount	1	after	Right	0.125	1	8	1:8	One/Cumulated	One	Cumulated	One	rewarded
Bertl	m	2	1	3	1295	2	2011-09-07	small_amount	1	rewarded	Right	0.25	1	4	1:4	One/Cumulated	One	Cumulated	One	rewarded
Bertl	m	2	1	3	1296	2	2011-09-07	small_amount	1	probe	Left	0.6	3	5	3:5	Smallest Dot/Random	Random	Random	Smallest Dot	unrewarded
Bertl	m	2	1	3	1297	2	2011-09-07	small_amount	1	after	Left	0.375	3	8	3:8	Biggest Dot/Random	Random	Random	Biggest Dot	rewarded
Bertl	m	2	1	3	1298	2	2011-09-07	small_amount	1	rewarded	Left	0.25	1	4	1:4	One/Cumulated	One	One	Cumulated	rewarded
Bertl	m	2	1	3	1299	2	2011-09-07	small_amount	1	rewarded	Left	0.2	1	5	1:5	One/Cumulated	One	One	Cumulated	rewarded
Bertl	m	2	1	3	1300	2	2011-09-07	small_amount	1	rewarded	Right	0.2	1	5	1:5	One/Cumulated	One	Cumulated	One	rewarded
Bertl	m	2	1	3	1301	2	2011-09-07	small_amount	1	rewarded	Right	0.25	2	8	2:8	Smallest Dot/Random	Smallest Dot	Random	Smallest Dot	rewarded
Bertl	m	2	1	3	1302	2	2011-09-07	small_amount	1	rewarded	Left	0.125	1	8	1:8	One/Cumulated	One	One	Cumulated	rewarded
Bertl	m	2	1	3	1303	2	2011-09-07	small_amount	1	rewarded	Right	0.285714	2	7	2:7	Biggest Dot/Random	Biggest Dot	Random	Biggest Dot	rewarded
Bertl	m	2	1	3	1304	2	2011-09-07	small_amount	1	rewarded	Left	0.375	3	8	3:8	Smallest Dot/Random	Random	Random	Smallest Dot	rewarded
Bertl	m	2	1	3	1305	2	2011-09-07	small_amount	1	rewarded	Right	0.142857	1	7	1:7	One/Cumulated	One	Cumulated	One	rewarded
Bertl	m	2	1	3	1306	2	2011-09-07	small_amount	1	rewarded	Left	0.142857	1	7	1:7	One/Cumulated	One	One	Cumulated	rewarded
Bertl	m	2	1	3	1307	2	2011-09-07	small_amount	1	rewarded	Left	0.166667	1	6	1:6	One/Cumulated	One	One	Cumulated	rewarded
Bertl	m	2	1	3	1308	2	2011-09-07	small_amount	1	rewarded	Right	0.2	1	5	1:5	One/Cumulated	One	Cumulated	One	rewarded
Bertl	m	2	1	3	1309	2	2011-09-07	small_amount	1	rewarded	Left	0.285714	2	7	2:7	Biggest Dot/Random	Random	Random	Biggest Dot	rewarded
Bertl	m	2	1	3	1310	3	2011-09-07	small_amount	0	rewarded	Right	0.25	1	4	1:4	One/Cumulated	One	Cumulated	One	rewarded
Bertl	m	2	1	3	1312	3	2011-09-07	small_amount	1	rewarded	Left	0.142857	1	7	1:7	One/Cumulated	One	One	Cumulated	rewarded
Bertl	m	2	1	3	1313	3	2011-09-07	small_amount	0	rewarded	Right	0.333333	2	6	2:6	Smallest Dot/Random	Smallest Dot	Random	Smallest Dot	rewarded
Bertl	m	2	1	3	1315	3	2011-09-07	small_amount	1	rewarded	Right	0.166667	1	6	1:6	One/Cumulated	One	Cumulated	One	rewarded
Bertl	m	2	1	3	1316	3	2011-09-07	small_amount	1	rewarded	Left	0.2	1	5	1:5	One/Cumulated	One	One	Cumulated	rewarded
Bertl	m	2	1	3	1317	3	2011-09-07	small_amount	1	rewarded	Right	0.285714	2	7	2:7	Biggest Dot/Random	Biggest Dot	Random	Biggest Dot	rewarded
Bertl	m	2	1	3	1318	3	2011-09-07	small_amount	1	probe	Left	0.5	2	4	2:4	Smallest Dot/Random	Random	Random	Smallest Dot	unrewarded
Bertl	m	2	1	3	1319	3	2011-09-07	small_amount	1	after	Right	0.285714	2	7	2:7	Biggest Dot/Random	Random	Biggest Dot	Random	rewarded
Bertl	m	2	1	3	1320	3	2011-09-07	small_amount	1	rewarded	Left	0.166667	1	6	1:6	One/Cumulated	One	One	Cumulated	rewarded
Bertl	m	2	1	3	1321	3	2011-09-07	small_amount	1	rewarded	Left	0.125	1	8	1:8	One/Cumulated	One	One	Cumulated	rewarded
Bertl	m	2	1	3	1322	3	2011-09-07	small_amount	0	rewarded	Left	0.375	3	8	3:8	Smallest Dot/Random	Smallest Dot	Smallest Dot	Random	rewarded
Bertl	m	2	1	3	1324	3	2011-09-07	small_amount	1	rewarded	Left	0.166667	1	6	1:6	One/Cumulated	One	One	Cumulated	rewarded
Bertl	m	2	1	3	1325	3	2011-09-07	small_amount	1	rewarded	Right	0.25	2	8	2:8	Biggest Dot/Random	Biggest Dot	Random	Biggest Dot	rewarded
Bertl	m	2	1	3	1326	3	2011-09-07	small_amount	1	probe	Right	0.714286	5	7	5:7	Smallest Dot/Random	Random	Smallest Dot	Random	unrewarded
Bertl	m	2	1	3	1327	3	2011-09-07	small_amount	1	after	Left	0.285714	2	7	2:7	Biggest Dot/Random	Random	Random	Biggest Dot	rewarded
Bertl	m	2	1	3	1328	3	2011-09-07	small_amount	1	rewarded	Right	0.25	1	4	1:4	One/Cumulated	One	Cumulated	One	rewarded
Bertl	m	2	1	3	1329	3	2011-09-07	small_amount	1	rewarded	Left	0.125	1	8	1:8	One/Cumulated	One	One	Cumulated	rewarded
Bertl	m	2	1	3	1330	3	2011-09-07	small_amount	1	rewarded	Left	0.25	1	4	1:4	One/Cumulated	One	One	Cumulated	rewarded
Bertl	m	2	1	3	1331	3	2011-09-07	small_amount	0	probe	Left	0.714286	5	7	5:7	Smallest Dot/Random	Smallest Dot	Smallest Dot	Random	unrewarded
Bertl	m	2	1	3	1332	3	2011-09-07	small_amount	1	after	Right	0.333333	2	6	2:6	Biggest Dot/Random	Biggest Dot	Random	Biggest Dot	rewarded
Bertl	m	2	1	3	1333	3	2011-09-07	small_amount	1	rewarded	Right	0.25	2	8	2:8	Smallest Dot/Random	Random	Smallest Dot	Random	rewarded
Bertl	m	2	1	3	1334	3	2011-09-07	small_amount	1	rewarded	Right	0.25	2	8	2:8	Biggest Dot/Random	Random	Biggest Dot	Random	rewarded
Bertl	m	2	1	3	1335	3	2011-09-07	small_amount	1	rewarded	Left	0.375	3	8	3:8	Smallest Dot/Random	Smallest Dot	Smallest Dot	Random	rewarded
Bertl	m	2	1	3	1336	3	2011-09-07	small_amount	1	rewarded	Right	0.375	3	8	3:8	Biggest Dot/Random	Biggest Dot	Random	Biggest Dot	rewarded
Bertl	m	2	1	3	1337	3	2011-09-07	small_amount	1	probe	Right	0.5	2	4	2:4	Smallest Dot/Random	Random	Smallest Dot	Random	unrewarded
Bertl	m	2	1	3	1338	3	2011-09-07	small_amount	1	after	Right	0.125	1	8	1:8	One/Cumulated	One	Cumulated	One	rewarded
Bertl	m	2	1	3	1339	3	2011-09-07	small_amount	1	probe	Left	0.6	3	5	3:5	Biggest Dot/Random	Random	Random	Biggest Dot	unrewarded
Bertl	m	2	1	3	1340	3	2011-09-07	small_amount	0	after	Left	0.142857	1	7	1:7	One/Cumulated	One	One	Cumulated	rewarded
Bertl	m	2	1	3	1343	3	2011-09-07	small_amount	1	probe	Left	0.6	3	5	3:5	Smallest Dot/Random	Smallest Dot	Smallest Dot	Random	unrewarded
Bertl	m	2	1	3	1344	3	2011-09-07	small_amount	1	after	Right	0.333333	2	6	2:6	Biggest Dot/Random	Biggest Dot	Random	Biggest Dot	rewarded
Bertl	m	2	1	3	1345	3	2011-09-07	small_amount	1	rewarded	Right	0.2	1	5	1:5	One/Cumulated	One	Cumulated	One	rewarded
Bertl	m	2	1	3	1346	3	2011-09-07	small_amount	1	rewarded	Right	0.2	1	5	1:5	One/Cumulated	One	Cumulated	One	rewarded
Bertl	m	2	1	3	1347	3	2011-09-07	small_amount	1	rewarded	Left	0.142857	1	7	1:7	One/Cumulated	One	One	Cumulated	rewarded
Bertl	m	2	1	3	1348	4	2011-09-07	small_amount	0	rewarded	Right	0.166667	1	6	1:6	One/Cumulated	One	Cumulated	One	rewarded
Bertl	m	2	1	3	1350	4	2011-09-07	small_amount	1	rewarded	Left	0.2	1	5	1:5	One/Cumulated	One	One	Cumulated	rewarded
Bertl	m	2	1	3	1351	4	2011-09-07	small_amount	1	rewarded	Left	0.142857	1	7	1:7	One/Cumulated	One	One	Cumulated	rewarded
Bertl	m	2	1	3	1352	4	2011-09-07	small_amount	1	rewarded	Left	0.25	2	8	2:8	Smallest Dot/Random	Random	Random	Smallest Dot	rewarded
Bertl	m	2	1	3	1353	4	2011-09-07	small_amount	0	rewarded	Right	0.285714	2	7	2:7	Biggest Dot/Random	Random	Biggest Dot	Random	rewarded
Bertl	m	2	1	3	1355	4	2011-09-07	small_amount	1	rewarded	Right	0.25	1	4	1:4	One/Cumulated	One	Cumulated	One	rewarded
Bertl	m	2	1	3	1356	4	2011-09-07	small_amount	1	rewarded	Right	0.285714	2	7	2:7	Smallest Dot/Random	Smallest Dot	Random	Smallest Dot	rewarded
Bertl	m	2	1	3	1357	4	2011-09-07	small_amount	1	rewarded	Left	0.333333	2	6	2:6	Biggest Dot/Random	Biggest Dot	Biggest Dot	Random	rewarded
Bertl	m	2	1	3	1358	4	2011-09-07	small_amount	1	probe	Left	0.714286	5	7	5:7	Smallest Dot/Random	Random	Random	Smallest Dot	unrewarded
Bertl	m	2	1	3	1359	4	2011-09-07	small_amount	1	after	Right	0.25	2	8	2:8	Biggest Dot/Random	Random	Biggest Dot	Random	rewarded
Bertl	m	2	1	3	1360	4	2011-09-07	small_amount	1	rewarded	Right	0.125	1	8	1:8	One/Cumulated	One	Cumulated	One	rewarded
Bertl	m	2	1	3	1361	4	2011-09-07	small_amount	1	rewarded	Right	0.125	1	8	1:8	One/Cumulated	One	Cumulated	One	rewarded
Bertl	m	2	1	3	1362	4	2011-09-07	small_amount	0	rewarded	Left	0.142857	1	7	1:7	One/Cumulated	One	One	Cumulated	rewarded
Bertl	m	2	1	3	1364	4	2011-09-07	small_amount	0	probe	Left	0.5	2	4	2:4	Smallest Dot/Random	Smallest Dot	Smallest Dot	Random	unrewarded
Bertl	m	2	1	3	1365	4	2011-09-07	small_amount	1	after	Left	0.25	1	4	1:4	One/Cumulated	One	One	Cumulated	rewarded
Bertl	m	2	1	3	1366	4	2011-09-07	small_amount	0	rewarded	Left	0.2	1	5	1:5	One/Cumulated	One	One	Cumulated	rewarded
Bertl	m	2	1	3	1368	4	2011-09-07	small_amount	1	rewarded	Right	0.375	3	8	3:8	Biggest Dot/Random	Biggest Dot	Random	Biggest Dot	rewarded
Bertl	m	2	1	3	1369	4	2011-09-07	small_amount	1	rewarded	Left	0.142857	1	7	1:7	One/Cumulated	One	One	Cumulated	rewarded
Bertl	m	2	1	3	1370	4	2011-09-07	small_amount	1	rewarded	Left	0.166667	1	6	1:6	One/Cumulated	One	One	Cumulated	rewarded
Bertl	m	2	1	3	1371	4	2011-09-07	small_amount	1	rewarded	Right	0.25	1	4	1:4	One/Cumulated	One	Cumulated	One	rewarded
Bertl	m	2	1	3	1372	4	2011-09-07	small_amount	0	probe	Left	0.6	3	5	3:5	Smallest Dot/Random	Random	Random	Smallest Dot	unrewarded
Bertl	m	2	1	3	1373	4	2011-09-07	small_amount	1	after	Right	0.333333	2	6	2:6	Biggest Dot/Random	Random	Biggest Dot	Random	rewarded
Bertl	m	2	1	3	1374	4	2011-09-07	small_amount	1	probe	Right	0.5	2	4	2:4	Smallest Dot/Random	Smallest Dot	Random	Smallest Dot	unrewarded
Bertl	m	2	1	3	1375	4	2011-09-07	small_amount	1	after	Left	0.166667	1	6	1:6	One/Cumulated	One	One	Cumulated	rewarded
Bertl	m	2	1	3	1376	4	2011-09-07	small_amount	1	probe	Right	0.714286	5	7	5:7	Biggest Dot/Random	Biggest Dot	Random	Biggest Dot	unrewarded
Bertl	m	2	1	3	1377	4	2011-09-07	small_amount	1	after	Left	0.285714	2	7	2:7	Smallest Dot/Random	Random	Random	Smallest Dot	rewarded
Bertl	m	2	1	3	1378	4	2011-09-07	small_amount	1	rewarded	Left	0.333333	2	6	2:6	Biggest Dot/Random	Random	Random	Biggest Dot	rewarded
Bertl	m	2	1	3	1379	4	2011-09-07	small_amount	1	rewarded	Right	0.25	2	8	2:8	Smallest Dot/Random	Smallest Dot	Random	Smallest Dot	rewarded
[truncated: 10,773 more rows]

## Sheet: Dogs - Phase 2
Individual	Sex	Group	Touch screen experience	Level	Trial	Session number	Date	Correct_choice	Choice	Type of trial	Correct side	Ratio	Correct number of dots	Wrong number of dots	Pair of numbers	Combination of stimuli	Stimulus correct side	Stimulus left side	Stimulus right side	Rewarded
Banja	f	0	2	7	1675	1	2011-09-13	small_amount	1	rewarded	Left	0.375	3	8	3:8	Smallest Dot/Random	Random	Random	Smallest Dot	rewarded
Banja	f	0	2	7	1676	1	2011-09-13	small_amount	1	rewarded	Left	0.375	3	8	3:8	Biggest Dot/Random	Random	Random	Biggest Dot	rewarded
Banja	f	0	2	7	1677	1	2011-09-13	small_amount	1	rewarded	Right	0.333333	2	6	2:6	Smallest Dot/Random	Smallest Dot	Random	Smallest Dot	rewarded
Banja	f	0	2	7	1678	1	2011-09-13	small_amount	1	rewarded	Right	0.387097	12	31	12:31	Biggest Dot/Random	Biggest Dot	Random	Biggest Dot	rewarded
Banja	f	0	2	7	1679	1	2011-09-13	small_amount	1	rewarded	Right	0.333333	8	24	8:24	Smallest Dot/Random	Random	Smallest Dot	Random	rewarded
Banja	f	0	2	7	1680	1	2011-09-13	small_amount	1	rewarded	Left	0.387097	12	31	12:31	Biggest Dot/Random	Random	Random	Biggest Dot	rewarded
Banja	f	0	2	7	1681	1	2011-09-13	small_amount	1	unrewarded	Right	0.333333	10	30	10:30	Smallest Dot/Random	Smallest Dot	Random	Smallest Dot	unrewarded
Banja	f	0	2	7	1682	1	2011-09-13	small_amount	1	after	Right	0.37931	11	29	11:29	Biggest Dot/Random	Biggest Dot	Random	Biggest Dot	rewarded
Banja	f	0	2	7	1683	1	2011-09-13	small_amount	1	rewarded	Left	0.333333	8	24	8:24	Smallest Dot/Random	Random	Random	Smallest Dot	rewarded
Banja	f	0	2	7	1684	1	2011-09-13	small_amount	1	rewarded	Right	0.25	1	4	1:4	One/Cumulated	One	Cumulated	One	rewarded
Banja	f	0	2	7	1685	1	2011-09-13	small_amount	0	unrewarded	Right	0.333333	10	30	10:30	Biggest Dot/Random	Random	Biggest Dot	Random	unrewarded
Banja	f	0	2	7	1686	1	2011-09-13	small_amount	1	after	Right	0.28125	9	32	9:32	Smallest Dot/Random	Smallest Dot	Random	Smallest Dot	rewarded
Banja	f	0	2	7	1687	1	2011-09-13	small_amount	1	unrewarded	Left	0.4	12	30	12:30	Biggest Dot/Random	Biggest Dot	Biggest Dot	Random	unrewarded
Banja	f	0	2	7	1688	1	2011-09-13	small_amount	1	after	Right	0.28125	9	32	9:32	Smallest Dot/Random	Random	Smallest Dot	Random	rewarded
Banja	f	0	2	7	1689	1	2011-09-13	small_amount	0	rewarded	Left	0.37931	11	29	11:29	Biggest Dot/Random	Random	Random	Biggest Dot	rewarded
Banja	f	0	2	7	1693	1	2011-09-13	small_amount	1	rewarded	Left	0.125	1	8	1:8	One/Cumulated	One	One	Cumulated	rewarded
Banja	f	0	2	7	1694	1	2011-09-13	small_amount	1	rewarded	Left	0.125	1	8	1:8	One/Cumulated	One	One	Cumulated	rewarded
Banja	f	0	2	7	1695	1	2011-09-13	small_amount	1	unrewarded	Right	0.5	9	18	9:18	Smallest Dot/Random	Smallest Dot	Random	Smallest Dot	unrewarded
Banja	f	0	2	7	1696	1	2011-09-13	small_amount	1	after	Left	0.333333	2	6	2:6	Biggest Dot/Random	Biggest Dot	Biggest Dot	Random	rewarded
Banja	f	0	2	7	1697	1	2011-09-13	small_amount	1	rewarded	Right	0.28125	9	32	9:32	Smallest Dot/Random	Random	Smallest Dot	Random	rewarded
Banja	f	0	2	7	1698	1	2011-09-13	small_amount	0	rewarded	Right	0.333333	9	27	9:27	Biggest Dot/Random	Random	Biggest Dot	Random	rewarded
Banja	f	0	2	7	1701	1	2011-09-13	small_amount	1	rewarded	Left	0.25	1	4	1:4	One/Cumulated	One	One	Cumulated	rewarded
Banja	f	0	2	7	1702	1	2011-09-13	small_amount	1	rewarded	Left	0.37931	11	29	11:29	Smallest Dot/Random	Smallest Dot	Smallest Dot	Random	rewarded
Banja	f	0	2	7	1703	1	2011-09-13	small_amount	1	rewarded	Left	0.333333	2	6	2:6	Biggest Dot/Random	Biggest Dot	Biggest Dot	Random	rewarded
Banja	f	0	2	7	1704	1	2011-09-13	small_amount	1	rewarded	Right	0.387097	12	31	12:31	Smallest Dot/Random	Random	Smallest Dot	Random	rewarded
Banja	f	0	2	7	1705	1	2011-09-13	small_amount	1	unrewarded	Right	0.5	9	18	9:18	Biggest Dot/Random	Random	Biggest Dot	Random	unrewarded
Banja	f	0	2	7	1706	1	2011-09-13	small_amount	1	after	Right	0.125	1	8	1:8	One/Cumulated	One	Cumulated	One	rewarded
Banja	f	0	2	7	1707	1	2011-09-13	small_amount	1	unrewarded	Left	0.4	12	30	12:30	Smallest Dot/Random	Smallest Dot	Smallest Dot	Random	unrewarded
Banja	f	0	2	7	1708	1	2011-09-13	small_amount	1	after	Right	0.333333	9	27	9:27	Biggest Dot/Random	Biggest Dot	Random	Biggest Dot	rewarded
Banja	f	0	2	7	1709	1	2011-09-13	small_amount	1	rewarded	Right	0.333333	9	27	9:27	Smallest Dot/Random	Random	Smallest Dot	Random	rewarded
Banja	f	0	2	7	1710	1	2011-09-13	small_amount	0	rewarded	Left	0.333333	8	24	8:24	Biggest Dot/Random	Random	Random	Biggest Dot	rewarded
Banja	f	0	2	7	1712	1	2011-09-13	small_amount	1	rewarded	Left	0.375	3	8	3:8	Smallest Dot/Random	Smallest Dot	Smallest Dot	Random	rewarded
Banja	f	0	2	7	1713	1	2011-09-13	small_amount	1	rewarded	Left	0.25	1	4	1:4	One/Cumulated	One	One	Cumulated	rewarded
Banja	f	0	2	7	1714	2	2011-09-13	small_amount	1	rewarded	Right	0.37931	11	29	11:29	Smallest Dot/Random	Random	Smallest Dot	Random	rewarded
Banja	f	0	2	7	1715	2	2011-09-13	small_amount	0	rewarded	Left	0.387097	12	31	12:31	Biggest Dot/Random	Random	Random	Biggest Dot	rewarded
Banja	f	0	2	7	1717	2	2011-09-13	small_amount	1	rewarded	Right	0.25	1	4	1:4	One/Cumulated	One	Cumulated	One	rewarded
Banja	f	0	2	7	1718	2	2011-09-13	small_amount	1	rewarded	Right	0.333333	2	6	2:6	Smallest Dot/Random	Smallest Dot	Random	Smallest Dot	rewarded
Banja	f	0	2	7	1719	2	2011-09-13	small_amount	1	rewarded	Left	0.125	1	8	1:8	One/Cumulated	One	One	Cumulated	rewarded
Banja	f	0	2	7	1720	2	2011-09-13	small_amount	1	unrewarded	Left	0.333333	10	30	10:30	Biggest Dot/Random	Biggest Dot	Biggest Dot	Random	unrewarded
Banja	f	0	2	7	1721	2	2011-09-13	small_amount	0	after	Right	0.333333	2	6	2:6	Smallest Dot/Random	Random	Smallest Dot	Random	rewarded
Banja	f	0	2	7	1723	2	2011-09-13	small_amount	0	rewarded	Left	0.28125	9	32	9:32	Biggest Dot/Random	Random	Random	Biggest Dot	rewarded
Banja	f	0	2	7	1725	2	2011-09-13	small_amount	1	unrewarded	Right	0.333333	10	30	10:30	Smallest Dot/Random	Smallest Dot	Random	Smallest Dot	unrewarded
Banja	f	0	2	7	1726	2	2011-09-13	small_amount	0	after	Left	0.387097	12	31	12:31	Biggest Dot/Random	Biggest Dot	Biggest Dot	Random	rewarded
Banja	f	0	2	7	1728	2	2011-09-13	small_amount	1	unrewarded	Right	0.5	9	18	9:18	Smallest Dot/Random	Random	Smallest Dot	Random	unrewarded
Banja	f	0	2	7	1729	2	2011-09-13	small_amount	1	after	Right	0.333333	2	6	2:6	Biggest Dot/Random	Random	Biggest Dot	Random	rewarded
Banja	f	0	2	7	1730	2	2011-09-13	small_amount	1	rewarded	Right	0.333333	9	27	9:27	Smallest Dot/Random	Smallest Dot	Random	Smallest Dot	rewarded
Banja	f	0	2	7	1731	2	2011-09-13	small_amount	1	rewarded	Left	0.25	1	4	1:4	One/Cumulated	One	One	Cumulated	rewarded
Banja	f	0	2	7	1732	2	2011-09-13	small_amount	1	rewarded	Left	0.125	1	8	1:8	One/Cumulated	One	One	Cumulated	rewarded
Banja	f	0	2	7	1733	2	2011-09-13	small_amount	1	unrewarded	Right	0.4	12	30	12:30	Biggest Dot/Random	Biggest Dot	Random	Biggest Dot	unrewarded
Banja	f	0	2	7	1734	2	2011-09-13	small_amount	1	after	Right	0.375	3	8	3:8	Smallest Dot/Random	Random	Smallest Dot	Random	rewarded
Banja	f	0	2	7	1735	2	2011-09-13	small_amount	0	rewarded	Right	0.37931	11	29	11:29	Biggest Dot/Random	Random	Biggest Dot	Random	rewarded
Banja	f	0	2	7	1738	2	2011-09-13	small_amount	1	rewarded	Left	0.333333	9	27	9:27	Smallest Dot/Random	Smallest Dot	Smallest Dot	Random	rewarded
Banja	f	0	2	7	1739	2	2011-09-13	small_amount	1	rewarded	Left	0.125	1	8	1:8	One/Cumulated	One	One	Cumulated	rewarded
Banja	f	0	2	7	1740	2	2011-09-13	small_amount	1	rewarded	Left	0.28125	9	32	9:32	Biggest Dot/Random	Biggest Dot	Biggest Dot	Random	rewarded
Banja	f	0	2	7	1741	2	2011-09-13	small_amount	1	unrewarded	Right	0.4	12	30	12:30	Smallest Dot/Random	Random	Smallest Dot	Random	unrewarded
Banja	f	0	2	7	1742	2	2011-09-13	small_amount	1	after	Right	0.28125	9	32	9:32	Biggest Dot/Random	Random	Biggest Dot	Random	rewarded
Banja	f	0	2	7	1743	2	2011-09-13	small_amount	1	rewarded	Left	0.333333	8	24	8:24	Smallest Dot/Random	Smallest Dot	Smallest Dot	Random	rewarded
Banja	f	0	2	7	1744	2	2011-09-13	small_amount	1	unrewarded	Left	0.5	9	18	9:18	Biggest Dot/Random	Biggest Dot	Biggest Dot	Random	unrewarded
Banja	f	0	2	7	1745	2	2011-09-13	small_amount	1	after	Left	0.333333	8	24	8:24	Smallest Dot/Random	Random	Random	Smallest Dot	rewarded
Banja	f	0	2	7	1746	2	2011-09-13	small_amount	0	rewarded	Right	0.387097	12	31	12:31	Biggest Dot/Random	Random	Biggest Dot	Random	rewarded
Banja	f	0	2	7	1748	2	2011-09-13	small_amount	0	rewarded	Left	0.25	1	4	1:4	One/Cumulated	One	One	Cumulated	rewarded
Banja	f	0	2	7	1751	2	2011-09-13	small_amount	1	rewarded	Right	0.375	3	8	3:8	Smallest Dot/Random	Smallest Dot	Random	Smallest Dot	rewarded
Banja	f	0	2	7	1752	2	2011-09-13	small_amount	1	rewarded	Left	0.333333	8	24	8:24	Biggest Dot/Random	Biggest Dot	Biggest Dot	Random	rewarded
Banja	f	0	2	7	1753	2	2011-09-13	small_amount	0	rewarded	Right	0.333333	9	27	9:27	Smallest Dot/Random	Random	Smallest Dot	Random	rewarded
Banja	f	0	2	7	1755	2	2011-09-13	small_amount	0	rewarded	Right	0.375	3	8	3:8	Biggest Dot/Random	Random	Biggest Dot	Random	rewarded
Banja	f	0	2	7	1758	2	2011-09-13	small_amount	1	rewarded	Left	0.37931	11	29	11:29	Smallest Dot/Random	Smallest Dot	Smallest Dot	Random	rewarded
Banja	f	0	2	7	1759	3	2011-09-14	small_amount	1	rewarded	Left	0.125	1	8	1:8	One/Cumulated	One	One	Cumulated	rewarded
Banja	f	0	2	7	1760	3	2011-09-14	small_amount	1	rewarded	Left	0.25	1	4	1:4	One/Cumulated	One	One	Cumulated	rewarded
Banja	f	0	2	7	1761	3	2011-09-14	small_amount	1	rewarded	Right	0.37931	11	29	11:29	Biggest Dot/Random	Random	Biggest Dot	Random	rewarded
Banja	f	0	2	7	1762	3	2011-09-14	small_amount	1	rewarded	Right	0.375	3	8	3:8	Smallest Dot/Random	Smallest Dot	Random	Smallest Dot	rewarded
Banja	f	0	2	7	1763	3	2011-09-14	small_amount	1	rewarded	Right	0.333333	2	6	2:6	Biggest Dot/Random	Biggest Dot	Random	Biggest Dot	rewarded
Banja	f	0	2	7	1764	3	2011-09-14	small_amount	1	rewarded	Left	0.125	1	8	1:8	One/Cumulated	One	One	Cumulated	rewarded
Banja	f	0	2	7	1765	3	2011-09-14	small_amount	1	rewarded	Right	0.333333	9	27	9:27	Smallest Dot/Random	Random	Smallest Dot	Random	rewarded
Banja	f	0	2	7	1766	3	2011-09-14	small_amount	1	rewarded	Left	0.28125	9	32	9:32	Biggest Dot/Random	Random	Random	Biggest Dot	rewarded
Banja	f	0	2	7	1767	3	2011-09-14	small_amount	1	unrewarded	Right	0.5	9	18	9:18	Smallest Dot/Random	Smallest Dot	Random	Smallest Dot	unrewarded
Banja	f	0	2	7	1768	3	2011-09-14	small_amount	1	after	Left	0.37931	11	29	11:29	Biggest Dot/Random	Biggest Dot	Biggest Dot	Random	rewarded
Banja	f	0	2	7	1769	3	2011-09-14	small_amount	1	rewarded	Right	0.333333	2	6	2:6	Smallest Dot/Random	Random	Smallest Dot	Random	rewarded
Banja	f	0	2	7	1770	3	2011-09-14	small_amount	1	unrewarded	Right	0.333333	10	30	10:30	Biggest Dot/Random	Random	Biggest Dot	Random	unrewarded
Banja	f	0	2	7	1771	3	2011-09-14	small_amount	0	after	Left	0.387097	12	31	12:31	Smallest Dot/Random	Smallest Dot	Smallest Dot	Random	rewarded
Banja	f	0	2	7	1773	3	2011-09-14	small_amount	1	unrewarded	Left	0.4	12	30	12:30	Biggest Dot/Random	Biggest Dot	Biggest Dot	Random	unrewarded
Banja	f	0	2	7	1774	3	2011-09-14	small_amount	1	after	Right	0.333333	8	24	8:24	Smallest Dot/Random	Random	Smallest Dot	Random	rewarded
Banja	f	0	2	7	1775	3	2011-09-14	small_amount	1	rewarded	Left	0.333333	9	27	9:27	Biggest Dot/Random	Random	Random	Biggest Dot	rewarded
Banja	f	0	2	7	1776	3	2011-09-14	small_amount	1	rewarded	Left	0.333333	8	24	8:24	Smallest Dot/Random	Smallest Dot	Smallest Dot	Random	rewarded
Banja	f	0	2	7	1777	3	2011-09-14	small_amount	1	rewarded	Right	0.375	3	8	3:8	Biggest Dot/Random	Biggest Dot	Random	Biggest Dot	rewarded
Banja	f	0	2	7	1778	3	2011-09-14	small_amount	1	unrewarded	Left	0.5	9	18	9:18	Smallest Dot/Random	Random	Random	Smallest Dot	unrewarded
Banja	f	0	2	7	1779	3	2011-09-14	small_amount	1	after	Right	0.25	1	4	1:4	One/Cumulated	One	Cumulated	One	rewarded
Banja	f	0	2	7	1780	3	2011-09-14	small_amount	0	rewarded	Right	0.333333	9	27	9:27	Biggest Dot/Random	Random	Biggest Dot	Random	rewarded
Banja	f	0	2	7	1782	3	2011-09-14	small_amount	1	unrewarded	Left	0.4	12	30	12:30	Smallest Dot/Random	Smallest Dot	Smallest Dot	Random	unrewarded
Banja	f	0	2	7	1783	3	2011-09-14	small_amount	1	after	Right	0.37931	11	29	11:29	Biggest Dot/Random	Biggest Dot	Random	Biggest Dot	rewarded
Banja	f	0	2	7	1784	3	2011-09-14	small_amount	1	rewarded	Left	0.387097	12	31	12:31	Smallest Dot/Random	Random	Random	Smallest Dot	rewarded
Banja	f	0	2	7	1785	3	2011-09-14	small_amount	1	rewarded	Left	0.125	1	8	1:8	One/Cumulated	One	One	Cumulated	rewarded
Banja	f	0	2	7	1786	3	2011-09-14	small_amount	1	rewarded	Right	0.25	1	4	1:4	One/Cumulated	One	Cumulated	One	rewarded
Banja	f	0	2	7	1787	3	2011-09-14	small_amount	0	rewarded	Right	0.333333	8	24	8:24	Biggest Dot/Random	Random	Biggest Dot	Random	rewarded
Banja	f	0	2	7	1789	3	2011-09-14	small_amount	1	rewarded	Left	0.375	3	8	3:8	Smallest Dot/Random	Smallest Dot	Smallest Dot	Random	rewarded
Banja	f	0	2	7	1790	3	2011-09-14	small_amount	1	unrewarded	Right	0.333333	10	30	10:30	Biggest Dot/Random	Biggest Dot	Random	Biggest Dot	unrewarded
Banja	f	0	2	7	1791	3	2011-09-14	small_amount	0	after	Left	0.28125	9	32	9:32	Smallest Dot/Random	Random	Random	Smallest Dot	rewarded
Banja	f	0	2	7	1794	3	2011-09-14	small_amount	0	rewarded	Right	0.387097	12	31	12:31	Biggest Dot/Random	Random	Biggest Dot	Random	rewarded
Banja	f	0	2	7	1797	3	2011-09-14	small_amount	1	rewarded	Left	0.28125	9	32	9:32	Smallest Dot/Random	Smallest Dot	Smallest Dot	Random	rewarded
Banja	f	0	2	7	1798	3	2011-09-14	small_amount	1	rewarded	Right	0.333333	2	6	2:6	Biggest Dot/Random	Biggest Dot	Random	Biggest Dot	rewarded
Banja	f	0	2	7	1799	4	2011-09-14	small_amount	1	rewarded	Left	0.333333	8	24	8:24	Smallest Dot/Random	Random	Random	Smallest Dot	rewarded
Banja	f	0	2	7	1800	4	2011-09-14	small_amount	1	rewarded	Right	0.125	1	8	1:8	One/Cumulated	One	Cumulated	One	rewarded
Banja	f	0	2	7	1801	4	2011-09-14	small_amount	1	rewarded	Right	0.375	3	8	3:8	Biggest Dot/Random	Random	Biggest Dot	Random	rewarded
Banja	f	0	2	7	1802	4	2011-09-14	small_amount	1	rewarded	Left	0.375	3	8	3:8	Smallest Dot/Random	Smallest Dot	Smallest Dot	Random	rewarded
Banja	f	0	2	7	1803	4	2011-09-14	small_amount	1	rewarded	Right	0.333333	2	6	2:6	Biggest Dot/Random	Biggest Dot	Random	Biggest Dot	rewarded
Banja	f	0	2	7	1804	4	2011-09-14	small_amount	1	rewarded	Left	0.37931	11	29	11:29	Smallest Dot/Random	Random	Random	Smallest Dot	rewarded
Banja	f	0	2	7	1805	4	2011-09-14	small_amount	0	rewarded	Right	0.28125	9	32	9:32	Biggest Dot/Random	Random	Biggest Dot	Random	rewarded
Banja	f	0	2	7	1807	4	2011-09-14	small_amount	1	rewarded	Right	0.25	1	4	1:4	One/Cumulated	One	Cumulated	One	rewarded
Banja	f	0	2	7	1808	4	2011-09-14	small_amount	1	rewarded	Left	0.37931	11	29	11:29	Smallest Dot/Random	Smallest Dot	Smallest Dot	Random	rewarded
Banja	f	0	2	7	1809	4	2011-09-14	small_amount	1	unrewarded	Right	0.333333	10	30	10:30	Biggest Dot/Random	Biggest Dot	Random	Biggest Dot	unrewarded
Banja	f	0	2	7	1810	4	2011-09-14	small_amount	1	after	Right	0.28125	9	32	9:32	Smallest Dot/Random	Random	Smallest Dot	Random	rewarded
Banja	f	0	2	7	1811	4	2011-09-14	small_amount	0	rewarded	Left	0.28125	9	32	9:32	Biggest Dot/Random	Random	Random	Biggest Dot	rewarded
Banja	f	0	2	7	1813	4	2011-09-14	small_amount	1	unrewarded	Left	0.5	9	18	9:18	Smallest Dot/Random	Smallest Dot	Smallest Dot	Random	unrewarded
Banja	f	0	2	7	1814	4	2011-09-14	small_amount	1	after	Left	0.37931	11	29	11:29	Biggest Dot/Random	Biggest Dot	Biggest Dot	Random	rewarded
Banja	f	0	2	7	1815	4	2011-09-14	small_amount	1	rewarded	Left	0.387097	12	31	12:31	Smallest Dot/Random	Random	Random	Smallest Dot	rewarded
Banja	f	0	2	7	1816	4	2011-09-14	small_amount	0	rewarded	Left	0.333333	8	24	8:24	Biggest Dot/Random	Random	Random	Biggest Dot	rewarded
Banja	f	0	2	7	1818	4	2011-09-14	small_amount	1	rewarded	Right	0.333333	9	27	9:27	Smallest Dot/Random	Smallest Dot	Random	Smallest Dot	rewarded
Banja	f	0	2	7	1819	4	2011-09-14	small_amount	1	unrewarded	Left	0.4	12	30	12:30	Biggest Dot/Random	Biggest Dot	Biggest Dot	Random	unrewarded
Banja	f	0	2	7	1820	4	2011-09-14	small_amount	1	after	Right	0.25	1	4	1:4	One/Cumulated	One	Cumulated	One	rewarded
Banja	f	0	2	7	1821	4	2011-09-14	small_amount	1	unrewarded	Left	0.5	9	18	9:18	Smallest Dot/Random	Random	Random	Smallest Dot	unrewarded
Banja	f	0	2	7	1822	4	2011-09-14	small_amount	0	after	Left	0.333333	9	27	9:27	Biggest Dot/Random	Random	Random	Biggest Dot	rewarded
Banja	f	0	2	7	1824	4	2011-09-14	small_amount	1	unrewarded	Right	0.333333	10	30	10:30	Smallest Dot/Random	Smallest Dot	Random	Smallest Dot	unrewarded
Banja	f	0	2	7	1825	4	2011-09-14	small_amount	1	after	Right	0.125	1	8	1:8	One/Cumulated	One	Cumulated	One	rewarded
Banja	f	0	2	7	1826	4	2011-09-14	small_amount	1	rewarded	Left	0.333333	2	6	2:6	Biggest Dot/Random	Biggest Dot	Biggest Dot	Random	rewarded
Banja	f	0	2	7	1827	4	2011-09-14	small_amount	1	rewarded	Right	0.375	3	8	3:8	Smallest Dot/Random	Random	Smallest Dot	Random	rewarded
Banja	f	0	2	7	1828	4	2011-09-14	small_amount	0	rewarded	Right	0.333333	9	27	9:27	Biggest Dot/Random	Random	Biggest Dot	Random	rewarded
Banja	f	0	2	7	1831	4	2011-09-14	small_amount	1	unrewarded	Left	0.4	12	30	12:30	Smallest Dot/Random	Smallest Dot	Smallest Dot	Random	unrewarded
Banja	f	0	2	7	1832	4	2011-09-14	small_amount	0	after	Left	0.25	1	4	1:4	One/Cumulated	One	One	Cumulated	rewarded
Banja	f	0	2	7	1836	4	2011-09-14	small_amount	1	rewarded	Right	0.387097	12	31	12:31	Biggest Dot/Random	Biggest Dot	Random	Biggest Dot	rewarded
Banja	f	0	2	7	1837	4	2011-09-14	small_amount	1	rewarded	Right	0.333333	8	24	8:24	Smallest Dot/Random	Random	Smallest Dot	Random	rewarded
Banja	f	0	2	7	1838	4	2011-09-14	small_amount	0	rewarded	Right	0.387097	12	31	12:31	Biggest Dot/Random	Random	Biggest Dot	Random	rewarded
Banja	f	0	2	7	1842	4	2011-09-14	small_amount	1	rewarded	Left	0.125	1	8	1:8	One/Cumulated	One	One	Cumulated	rewarded
Banja	f	0	2	7	1843	4	2011-09-14	small_amount	1	rewarded	Right	0.333333	2	6	2:6	Smallest Dot/Random	Smallest Dot	Random	Smallest Dot	rewarded
Banja	f	0	2	8	1844	1	2011-09-14	small_amount	1	rewarded	Left	0.333333	8	24	8:24	Smallest Dot/Random	Random	Random	Smallest Dot	rewarded
Banja	f	0	2	8	1845	1	2011-09-14	small_amount	1	rewarded	Right	0.125	1	8	1:8	One/Cumulated	One	Cumulated	One	rewarded
Banja	f	0	2	8	1846	1	2011-09-14	small_amount	0	rewarded	Left	0.125	1	8	1:8	One/Cumulated	One	One	Cumulated	rewarded
Banja	f	0	2	8	1848	1	2011-09-14	small_amount	1	rewarded	Right	0.375	3	8	3:8	Biggest Dot/Random	Random	Biggest Dot	Random	rewarded
Banja	f	0	2	8	1849	1	2011-09-14	small_amount	1	rewarded	Left	0.375	3	8	3:8	Smallest Dot/Random	Smallest Dot	Smallest Dot	Random	rewarded
Banja	f	0	2	8	1850	1	2011-09-14	small_amount	1	rewarded	Left	0.387097	12	31	12:31	Biggest Dot/Random	Biggest Dot	Biggest Dot	Random	rewarded
Banja	f	0	2	8	1851	1	2011-09-14	small_amount	1	unrewarded	Right	0.666667	14	21	14:21	Smallest Dot/Random	Random	Smallest Dot	Random	unrewarded
Banja	f	0	2	8	1852	1	2011-09-14	small_amount	1	after	Right	0.25	1	4	1:4	One/Cumulated	One	Cumulated	One	rewarded
Banja	f	0	2	8	1853	1	2011-09-14	small_amount	1	unrewarded	Right	0.5	11	22	11:22	Biggest Dot/Random	Random	Biggest Dot	Random	unrewarded
Banja	f	0	2	8	1854	1	2011-09-14	small_amount	0	after	Left	0.333333	2	6	2:6	Smallest Dot/Random	Smallest Dot	Smallest Dot	Random	rewarded
Banja	f	0	2	8	1856	1	2011-09-14	small_amount	1	rewarded	Right	0.25	1	4	1:4	One/Cumulated	One	Cumulated	One	rewarded
Banja	f	0	2	8	1857	1	2011-09-14	small_amount	1	rewarded	Left	0.37931	11	29	11:29	Biggest Dot/Random	Biggest Dot	Biggest Dot	Random	rewarded
Banja	f	0	2	8	1858	1	2011-09-14	small_amount	1	rewarded	Left	0.28125	9	32	9:32	Smallest Dot/Random	Random	Random	Smallest Dot	rewarded
Banja	f	0	2	8	1859	1	2011-09-14	small_amount	1	unrewarded	Right	0.428571	12	28	12:28	Biggest Dot/Random	Random	Biggest Dot	Random	unrewarded
Banja	f	0	2	8	1860	1	2011-09-14	small_amount	1	after	Right	0.37931	11	29	11:29	Smallest Dot/Random	Smallest Dot	Random	Smallest Dot	rewarded
Banja	f	0	2	8	1861	1	2011-09-14	small_amount	1	rewarded	Left	0.37931	11	29	11:29	Biggest Dot/Random	Biggest Dot	Biggest Dot	Random	rewarded
Banja	f	0	2	8	1862	1	2011-09-14	small_amount	1	rewarded	Left	0.387097	12	31	12:31	Smallest Dot/Random	Random	Random	Smallest Dot	rewarded
Banja	f	0	2	8	1863	1	2011-09-14	small_amount	1	rewarded	Left	0.333333	9	27	9:27	Biggest Dot/Random	Random	Random	Biggest Dot	rewarded
Banja	f	0	2	8	1864	1	2011-09-14	small_amount	1	rewarded	Right	0.333333	2	6	2:6	Smallest Dot/Random	Smallest Dot	Random	Smallest Dot	rewarded
Banja	f	0	2	8	1865	1	2011-09-14	small_amount	1	unrewarded	Left	0.727273	16	22	16:22	Biggest Dot/Random	Biggest Dot	Biggest Dot	Random	unrewarded
Banja	f	0	2	8	1866	1	2011-09-14	small_amount	0	after	Left	0.28125	9	32	9:32	Smallest Dot/Random	Random	Random	Smallest Dot	rewarded
Banja	f	0	2	8	1868	1	2011-09-14	small_amount	0	unrewarded	Left	0.5	11	22	11:22	Biggest Dot/Random	Random	Random	Biggest Dot	unrewarded
Banja	f	0	2	8	1869	1	2011-09-14	small_amount	1	after	Right	0.333333	2	6	2:6	Smallest Dot/Random	Smallest Dot	Random	Smallest Dot	rewarded
Banja	f	0	2	8	1870	1	2011-09-14	small_amount	0	unrewarded	Right	0.666667	14	21	14:21	Biggest Dot/Random	Biggest Dot	Random	Biggest Dot	unrewarded
Banja	f	0	2	8	1871	1	2011-09-14	small_amount	1	after	Right	0.375	3	8	3:8	Smallest Dot/Random	Random	Smallest Dot	Random	rewarded
Banja	f	0	2	8	1872	1	2011-09-14	small_amount	0	rewarded	Left	0.333333	8	24	8:24	Biggest Dot/Random	Random	Random	Biggest Dot	rewarded
Banja	f	0	2	8	1874	1	2011-09-14	small_amount	1	unrewarded	Right	0.727273	16	22	16:22	Smallest Dot/Random	Smallest Dot	Random	Smallest Dot	unrewarded
Banja	f	0	2	8	1875	1	2011-09-14	small_amount	1	after	Right	0.333333	9	27	9:27	Biggest Dot/Random	Biggest Dot	Random	Biggest Dot	rewarded
Banja	f	0	2	8	1876	1	2011-09-14	small_amount	1	unrewarded	Left	0.428571	12	28	12:28	Smallest Dot/Random	Random	Random	Smallest Dot	unrewarded
Banja	f	0	2	8	1877	1	2011-09-14	small_amount	0	after	Left	0.25	1	4	1:4	One/Cumulated	One	One	Cumulated	rewarded
Banja	f	0	2	8	1879	1	2011-09-14	small_amount	1	rewarded	Right	0.333333	9	27	9:27	Biggest Dot/Random	Random	Biggest Dot	Random	rewarded
Banja	f	0	2	8	1880	1	2011-09-14	small_amount	1	rewarded	Left	0.28125	9	32	9:32	Smallest Dot/Random	Smallest Dot	Smallest Dot	Random	rewarded
Banja	f	0	2	8	1881	1	2011-09-14	small_amount	1	rewarded	Right	0.333333	8	24	8:24	Biggest Dot/Random	Biggest Dot	Random	Biggest Dot	rewarded
Banja	f	0	2	8	1882	1	2011-09-14	small_amount	1	rewarded	Right	0.125	1	8	1:8	One/Cumulated	One	Cumulated	One	rewarded
Banja	f	0	2	8	1883	1	2011-09-14	small_amount	1	rewarded	Right	0.387097	12	31	12:31	Smallest Dot/Random	Random	Smallest Dot	Random	rewarded
Banja	f	0	2	8	1884	2	2011-09-19	small_amount	1	rewarded	Left	0.333333	9	27	9:27	Smallest Dot/Random	Random	Random	Smallest Dot	rewarded
Banja	f	0	2	8	1885	2	2011-09-19	small_amount	0	rewarded	Right	0.333333	9	27	9:27	Biggest Dot/Random	Random	Biggest Dot	Random	rewarded
Banja	f	0	2	8	1891	2	2011-09-19	small_amount	1	rewarded	Left	0.375	3	8	3:8	Smallest Dot/Random	Smallest Dot	Smallest Dot	Random	rewarded
Banja	f	0	2	8	1892	2	2011-09-19	small_amount	1	rewarded	Right	0.25	1	4	1:4	One/Cumulated	One	Cumulated	One	rewarded
Banja	f	0	2	8	1893	2	2011-09-19	small_amount	0	unrewarded	Right	0.428571	12	28	12:28	Biggest Dot/Random	Biggest Dot	Random	Biggest Dot	unrewarded
Banja	f	0	2	8	1894	2	2011-09-19	small_amount	1	after	Right	0.387097	12	31	12:31	Smallest Dot/Random	Random	Smallest Dot	Random	rewarded
Banja	f	0	2	8	1895	2	2011-09-19	small_amount	0	rewarded	Left	0.375	3	8	3:8	Biggest Dot/Random	Random	Random	Biggest Dot	rewarded
Banja	f	0	2	8	1897	2	2011-09-19	small_amount	1	rewarded	Left	0.28125	9	32	9:32	Smallest Dot/Random	Smallest Dot	Smallest Dot	Random	rewarded
Banja	f	0	2	8	1898	2	2011-09-19	small_amount	1	unrewarded	Left	0.5	11	22	11:22	Biggest Dot/Random	Biggest Dot	Biggest Dot	Random	unrewarded
Banja	f	0	2	8	1899	2	2011-09-19	small_amount	0	after	Right	0.37931	11	29	11:29	Smallest Dot/Random	Random	Smallest Dot	Random	rewarded
Banja	f	0	2	8	1901	2	2011-09-19	small_amount	1	rewarded	Left	0.333333	2	6	2:6	Biggest Dot/Random	Random	Random	Biggest Dot	rewarded
Banja	f	0	2	8	1902	2	2011-09-19	small_amount	1	unrewarded	Left	0.666667	14	21	14:21	Smallest Dot/Random	Smallest Dot	Smallest Dot	Random	unrewarded
Banja	f	0	2	8	1903	2	2011-09-19	small_amount	0	after	Left	0.333333	9	27	9:27	Biggest Dot/Random	Biggest Dot	Biggest Dot	Random	rewarded
Banja	f	0	2	8	1905	2	2011-09-19	small_amount	1	rewarded	Right	0.25	1	4	1:4	One/Cumulated	One	Cumulated	One	rewarded
Banja	f	0	2	8	1906	2	2011-09-19	small_amount	0	rewarded	Right	0.37931	11	29	11:29	Smallest Dot/Random	Random	Smallest Dot	Random	rewarded
Banja	f	0	2	8	1908	2	2011-09-19	small_amount	1	rewarded	Left	0.25	1	4	1:4	One/Cumulated	One	One	Cumulated	rewarded
Banja	f	0	2	8	1909	2	2011-09-19	small_amount	0	rewarded	Right	0.28125	9	32	9:32	Biggest Dot/Random	Random	Biggest Dot	Random	rewarded
Banja	f	0	2	8	1911	2	2011-09-19	small_amount	1	unrewarded	Right	0.5	11	22	11:22	Smallest Dot/Random	Smallest Dot	Random	Smallest Dot	unrewarded
Banja	f	0	2	8	1912	2	2011-09-19	small_amount	1	after	Left	0.125	1	8	1:8	One/Cumulated	One	One	Cumulated	rewarded
Banja	f	0	2	8	1913	2	2011-09-19	small_amount	1	rewarded	Right	0.333333	8	24	8:24	Biggest Dot/Random	Biggest Dot	Random	Biggest Dot	rewarded
Banja	f	0	2	8	1914	2	2011-09-19	small_amount	1	rewarded	Left	0.375	3	8	3:8	Smallest Dot/Random	Random	Random	Smallest Dot	rewarded
Banja	f	0	2	8	1915	2	2011-09-19	small_amount	0	rewarded	Right	0.333333	8	24	8:24	Biggest Dot/Random	Random	Biggest Dot	Random	rewarded
Banja	f	0	2	8	1919	2	2011-09-19	small_amount	1	rewarded	Left	0.387097	12	31	12:31	Smallest Dot/Random	Smallest Dot	Smallest Dot	Random	rewarded
Banja	f	0	2	8	1920	2	2011-09-19	small_amount	1	unrewarded	Left	0.727273	16	22	16:22	Biggest Dot/Random	Biggest Dot	Biggest Dot	Random	unrewarded
Banja	f	0	2	8	1921	2	2011-09-19	small_amount	1	after	Right	0.37931	11	29	11:29	Smallest Dot/Random	Random	Smallest Dot	Random	rewarded
Banja	f	0	2	8	1922	2	2011-09-19	small_amount	1	unrewarded	Left	0.666667	14	21	14:21	Biggest Dot/Random	Random	Random	Biggest Dot	unrewarded
Banja	f	0	2	8	1923	2	2011-09-19	small_amount	0	after	Right	0.333333	2	6	2:6	Smallest Dot/Random	Smallest Dot	Random	Smallest Dot	rewarded
Banja	f	0	2	8	1926	2	2011-09-19	small_amount	1	unrewarded	Left	0.727273	16	22	16:22	Biggest Dot/Random	Biggest Dot	Biggest Dot	Random	unrewarded
Banja	f	0	2	8	1927	2	2011-09-19	small_amount	1	after	Right	0.387097	12	31	12:31	Smallest Dot/Random	Random	Smallest Dot	Random	rewarded
Banja	f	0	2	8	1928	2	2011-09-19	small_amount	1	rewarded	Right	0.28125	9	32	9:32	Biggest Dot/Random	Random	Biggest Dot	Random	rewarded
Banja	f	0	2	8	1929	2	2011-09-19	small_amount	1	rewarded	Right	0.125	1	8	1:8	One/Cumulated	One	Cumulated	One	rewarded
Banja	f	0	2	8	1930	2	2011-09-19	small_amount	1	unrewarded	Left	0.428571	12	28	12:28	Smallest Dot/Random	Smallest Dot	Smallest Dot	Random	unrewarded
Banja	f	0	2	8	1931	2	2011-09-19	small_amount	1	after	Right	0.125	1	8	1:8	One/Cumulated	One	Cumulated	One	rewarded
Banja	f	0	2	8	1932	2	2011-09-19	small_amount	1	rewarded	Left	0.333333	2	6	2:6	Biggest Dot/Random	Biggest Dot	Biggest Dot	Random	rewarded
Banja	f	0	2	8	1933	2	2011-09-19	small_amount	1	rewarded	Right	0.333333	8	24	8:24	Smallest Dot/Random	Random	Smallest Dot	Random	rewarded
Banja	f	0	2	8	1934	3	2011-09-19	small_amount	0	rewarded	Right	0.25	1	4	1:4	One/Cumulated	One	Cumulated	One	rewarded
Banja	f	0	2	8	1936	3	2011-09-19	small_amount	1	rewarded	Right	0.25	1	4	1:4	One/Cumulated	One	Cumulated	One	rewarded
Banja	f	0	2	8	1937	3	2011-09-19	small_amount	1	rewarded	Right	0.37931	11	29	11:29	Biggest Dot/Random	Random	Biggest Dot	Random	rewarded
Banja	f	0	2	8	1938	3	2011-09-19	small_amount	1	rewarded	Left	0.28125	9	32	9:32	Smallest Dot/Random	Smallest Dot	Smallest Dot	Random	rewarded
Banja	f	0	2	8	1939	3	2011-09-19	small_amount	1	rewarded	Right	0.333333	2	6	2:6	Biggest Dot/Random	Biggest Dot	Random	Biggest Dot	rewarded
Banja	f	0	2	8	1940	3	2011-09-19	small_amount	1	unrewarded	Left	0.428571	12	28	12:28	Smallest Dot/Random	Random	Random	Smallest Dot	unrewarded
Banja	f	0	2	8	1941	3	2011-09-19	small_amount	0	after	Left	0.333333	8	24	8:24	Biggest Dot/Random	Random	Random	Biggest Dot	rewarded
Banja	f	0	2	8	1947	3	2011-09-19	small_amount	1	rewarded	Left	0.333333	9	27	9:27	Smallest Dot/Random	Smallest Dot	Smallest Dot	Random	rewarded
Banja	f	0	2	8	1948	3	2011-09-19	small_amount	1	unrewarded	Right	0.666667	14	21	14:21	Biggest Dot/Random	Biggest Dot	Random	Biggest Dot	unrewarded
Banja	f	0	2	8	1949	3	2011-09-19	small_amount	1	after	Left	0.333333	9	27	9:27	Smallest Dot/Random	Random	Random	Smallest Dot	rewarded
Banja	f	0	2	8	1950	3	2011-09-19	small_amount	1	unrewarded	Right	0.666667	14	21	14:21	Biggest Dot/Random	Random	Biggest Dot	Random	unrewarded
Banja	f	0	2	8	1951	3	2011-09-19	small_amount	1	after	Left	0.37931	11	29	11:29	Smallest Dot/Random	Smallest Dot	Smallest Dot	Random	rewarded
Banja	f	0	2	8	1952	3	2011-09-19	small_amount	1	rewarded	Left	0.28125	9	32	9:32	Biggest Dot/Random	Biggest Dot	Biggest Dot	Random	rewarded
Banja	f	0	2	8	1953	3	2011-09-19	small_amount	1	unrewarded	Right	0.727273	16	22	16:22	Smallest Dot/Random	Random	Smallest Dot	Random	unrewarded
Banja	f	0	2	8	1954	3	2011-09-19	small_amount	1	after	Right	0.28125	9	32	9:32	Biggest Dot/Random	Random	Biggest Dot	Random	rewarded
Banja	f	0	2	8	1955	3	2011-09-19	small_amount	1	unrewarded	Left	0.5	11	22	11:22	Smallest Dot/Random	Smallest Dot	Smallest Dot	Random	unrewarded
Banja	f	0	2	8	1956	3	2011-09-19	small_amount	0	after	Right	0.37931	11	29	11:29	Biggest Dot/Random	Biggest Dot	Random	Biggest Dot	rewarded
Banja	f	0	2	8	1958	3	2011-09-19	small_amount	1	rewarded	Left	0.387097	12	31	12:31	Smallest Dot/Random	Random	Random	Smallest Dot	rewarded
Banja	f	0	2	8	1959	3	2011-09-19	small_amount	1	unrewarded	Right	0.428571	12	28	12:28	Biggest Dot/Random	Random	Biggest Dot	Random	unrewarded
Banja	f	0	2	8	1960	3	2011-09-19	small_amount	0	after	Left	0.25	1	4	1:4	One/Cumulated	One	One	Cumulated	rewarded
Banja	f	0	2	8	1962	3	2011-09-19	small_amount	1	rewarded	Right	0.333333	9	27	9:27	Smallest Dot/Random	Smallest Dot	Random	Smallest Dot	rewarded
Banja	f	0	2	8	1963	3	2011-09-19	small_amount	1	rewarded	Right	0.375	3	8	3:8	Biggest Dot/Random	Biggest Dot	Random	Biggest Dot	rewarded
Banja	f	0	2	8	1964	3	2011-09-19	small_amount	1	rewarded	Left	0.125	1	8	1:8	One/Cumulated	One	One	Cumulated	rewarded
Banja	f	0	2	8	1965	3	2011-09-19	small_amount	1	rewarded	Right	0.333333	8	24	8:24	Smallest Dot/Random	Random	Smallest Dot	Random	rewarded
Banja	f	0	2	8	1966	3	2011-09-19	small_amount	0	unrewarded	Right	0.5	11	22	11:22	Biggest Dot/Random	Random	Biggest Dot	Random	unrewarded
Banja	f	0	2	8	1967	3	2011-09-19	small_amount	1	after	Left	0.375	3	8	3:8	Smallest Dot/Random	Smallest Dot	Smallest Dot	Random	rewarded
Banja	f	0	2	8	1968	3	2011-09-19	small_amount	1	rewarded	Left	0.333333	2	6	2:6	Biggest Dot/Random	Biggest Dot	Biggest Dot	Random	rewarded
Banja	f	0	2	8	1969	3	2011-09-19	small_amount	1	rewarded	Right	0.387097	12	31	12:31	Smallest Dot/Random	Random	Smallest Dot	Random	rewarded
Banja	f	0	2	8	1970	3	2011-09-19	small_amount	1	rewarded	Right	0.333333	2	6	2:6	Biggest Dot/Random	Random	Biggest Dot	Random	rewarded
Banja	f	0	2	8	1971	3	2011-09-19	small_amount	1	rewarded	Left	0.375	3	8	3:8	Smallest Dot/Random	Smallest Dot	Smallest Dot	Random	rewarded
Banja	f	0	2	8	1972	3	2011-09-19	small_amount	1	unrewarded	Right	0.727273	16	22	16:22	Biggest Dot/Random	Biggest Dot	Random	Biggest Dot	unrewarded
Banja	f	0	2	8	1973	3	2011-09-19	small_amount	1	after	Left	0.125	1	8	1:8	One/Cumulated	One	One	Cumulated	rewarded
Banja	f	0	2	8	1974	3	2011-09-19	small_amount	1	rewarded	Left	0.387097	12	31	12:31	Smallest Dot/Random	Random	Random	Smallest Dot	rewarded
Banja	f	0	2	8	1975	3	2011-09-19	small_amount	1	rewarded	Left	0.125	1	8	1:8	One/Cumulated	One	One	Cumulated	rewarded
Banja	f	0	2	8	1976	3	2011-09-19	small_amount	1	rewarded	Right	0.333333	8	24	8:24	Biggest Dot/Random	Random	Biggest Dot	Random	rewarded
Banja	f	0	2	8	1977	4	2011-09-19	small_amount	1	rewarded	Right	0.37931	11	29	11:29	Smallest Dot/Random	Random	Smallest Dot	Random	rewarded
Banja	f	0	2	8	1978	4	2011-09-19	small_amount	0	rewarded	Right	0.28125	9	32	9:32	Biggest Dot/Random	Random	Biggest Dot	Random	rewarded
Banja	f	0	2	8	1980	4	2011-09-19	small_amount	1	rewarded	Left	0.387097	12	31	12:31	Smallest Dot/Random	Smallest Dot	Smallest Dot	Random	rewarded
Banja	f	0	2	8	1981	4	2011-09-19	small_amount	1	unrewarded	Left	0.5	11	22	11:22	Biggest Dot/Random	Biggest Dot	Biggest Dot	Random	unrewarded
Banja	f	0	2	8	1982	4	2011-09-19	small_amount	1	after	Right	0.125	1	8	1:8	One/Cumulated	One	Cumulated	One	rewarded
Banja	f	0	2	8	1983	4	2011-09-19	small_amount	1	unrewarded	Left	0.428571	12	28	12:28	Smallest Dot/Random	Random	Random	Smallest Dot	unrewarded
Banja	f	0	2	8	1984	4	2011-09-19	small_amount	0	after	Left	0.25	1	4	1:4	One/Cumulated	One	One	Cumulated	rewarded
Banja	f	0	2	8	1986	4	2011-09-19	small_amount	0	unrewarded	Left	0.666667	14	21	14:21	Biggest Dot/Random	Random	Random	Biggest Dot	unrewarded
Banja	f	0	2	8	1987	4	2011-09-19	small_amount	1	after	Left	0.333333	9	27	9:27	Smallest Dot/Random	Smallest Dot	Smallest Dot	Random	rewarded
Banja	f	0	2	8	1988	4	2011-09-19	small_amount	1	rewarded	Right	0.28125	9	32	9:32	Biggest Dot/Random	Biggest Dot	Random	Biggest Dot	rewarded
Banja	f	0	2	8	1989	4	2011-09-19	small_amount	0	unrewarded	Left	0.727273	16	22	16:22	Smallest Dot/Random	Random	Random	Smallest Dot	unrewarded
Banja	f	0	2	8	1990	4	2011-09-19	small_amount	1	after	Right	0.28125	9	32	9:32	Biggest Dot/Random	Random	Biggest Dot	Random	rewarded
Banja	f	0	2	8	1991	4	2011-09-19	small_amount	1	rewarded	Left	0.333333	8	24	8:24	Smallest Dot/Random	Smallest Dot	Smallest Dot	Random	rewarded
Banja	f	0	2	8	1992	4	2011-09-19	small_amount	1	rewarded	Left	0.375	3	8	3:8	Biggest Dot/Random	Biggest Dot	Biggest Dot	Random	rewarded
Banja	f	0	2	8	1993	4	2011-09-19	small_amount	1	rewarded	Right	0.333333	8	24	8:24	Smallest Dot/Random	Random	Smallest Dot	Random	rewarded
Banja	f	0	2	8	1994	4	2011-09-19	small_amount	1	rewarded	Right	0.333333	8	24	8:24	Biggest Dot/Random	Random	Biggest Dot	Random	rewarded
Banja	f	0	2	8	1995	4	2011-09-19	small_amount	1	rewarded	Right	0.375	3	8	3:8	Smallest Dot/Random	Smallest Dot	Random	Smallest Dot	rewarded
Banja	f	0	2	8	1996	4	2011-09-19	small_amount	1	rewarded	Left	0.333333	9	27	9:27	Biggest Dot/Random	Biggest Dot	Biggest Dot	Random	rewarded
Banja	f	0	2	8	1997	4	2011-09-19	small_amount	1	rewarded	Right	0.333333	9	27	9:27	Smallest Dot/Random	Random	Smallest Dot	Random	rewarded
Banja	f	0	2	8	1998	4	2011-09-19	small_amount	0	unrewarded	Right	0.428571	12	28	12:28	Biggest Dot/Random	Random	Biggest Dot	Random	unrewarded
Banja	f	0	2	8	1999	4	2011-09-19	small_amount	0	after	Left	0.387097	12	31	12:31	Smallest Dot/Random	Smallest Dot	Smallest Dot	Random	rewarded
Banja	f	0	2	8	2001	4	2011-09-19	small_amount	1	unrewarded	Right	0.666667	14	21	14:21	Biggest Dot/Random	Biggest Dot	Random	Biggest Dot	unrewarded
Banja	f	0	2	8	2002	4	2011-09-19	small_amount	0	after	Left	0.333333	2	6	2:6	Smallest Dot/Random	Random	Random	Smallest Dot	rewarded
Banja	f	0	2	8	2004	4	2011-09-19	small_amount	1	rewarded	Left	0.25	1	4	1:4	One/Cumulated	One	One	Cumulated	rewarded
Banja	f	0	2	8	2005	4	2011-09-19	small_amount	1	unrewarded	Left	0.727273	16	22	16:22	Biggest Dot/Random	Random	Random	Biggest Dot	unrewarded
Banja	f	0	2	8	2006	4	2011-09-19	small_amount	1	after	Right	0.125	1	8	1:8	One/Cumulated	One	Cumulated	One	rewarded
Banja	f	0	2	8	2007	4	2011-09-19	small_amount	1	rewarded	Left	0.37931	11	29	11:29	Smallest Dot/Random	Smallest Dot	Smallest Dot	Random	rewarded
Banja	f	0	2	8	2008	4	2011-09-19	small_amount	1	rewarded	Right	0.125	1	8	1:8	One/Cumulated	One	Cumulated	One	rewarded
Banja	f	0	2	8	2009	4	2011-09-19	small_amount	1	rewarded	Left	0.387097	12	31	12:31	Biggest Dot/Random	Biggest Dot	Biggest Dot	Random	rewarded
Banja	f	0	2	8	2010	4	2011-09-19	small_amount	1	rewarded	Right	0.37931	11	29	11:29	Smallest Dot/Random	Random	Smallest Dot	Random	rewarded
Banja	f	0	2	8	2011	4	2011-09-19	small_amount	1	rewarded	Right	0.375	3	8	3:8	Biggest Dot/Random	Random	Biggest Dot	Random	rewarded
Banja	f	0	2	8	2012	4	2011-09-19	small_amount	1	unrewarded	Left	0.5	11	22	11:22	Smallest Dot/Random	Smallest Dot	Smallest Dot	Random	unrewarded
Banja	f	0	2	8	2013	4	2011-09-19	small_amount	1	after	Right	0.333333	2	6	2:6	Biggest Dot/Random	Biggest Dot	Random	Biggest Dot	rewarded
Banja	f	0	2	8	2014	4	2011-09-19	small_amount	1	rewarded	Right	0.333333	2	6	2:6	Smallest Dot/Random	Random	Smallest Dot	Random	rewarded
Banja	f	0	2	8	2015	4	2011-09-19	small_amount	1	rewarded	Right	0.25	1	4	1:4	One/Cumulated	One	Cumulated	One	rewarded
Banja	f	0	2	9	2016	1	2011-09-20	small_amount	1	rewarded	Left	0.25	1	4	1:4	One/Cumulated	One	One	Cumulated	rewarded
Banja	f	0	2	9	2017	1	2011-09-20	small_amount	0	rewarded	Left	0.37931	11	29	11:29	Smallest Dot/Random	Smallest Dot	Smallest Dot	Random	rewarded
Banja	f	0	2	9	2019	1	2011-09-20	small_amount	1	rewarded	Right	0.387097	12	31	12:31	Biggest Dot/Random	Biggest Dot	Random	Biggest Dot	rewarded
Banja	f	0	2	9	2020	1	2011-09-20	small_amount	1	rewarded	Left	0.333333	8	24	8:24	Smallest Dot/Random	Random	Random	Smallest Dot	rewarded
Banja	f	0	2	9	2021	1	2011-09-20	small_amount	0	rewarded	Left	0.333333	9	27	9:27	Biggest Dot/Random	Random	Random	Biggest Dot	rewarded
Banja	f	0	2	9	2024	1	2011-09-20	small_amount	1	rewarded	Right	0.333333	9	27	9:27	Smallest Dot/Random	Smallest Dot	Random	Smallest Dot	rewarded
Banja	f	0	2	9	2025	1	2011-09-20	small_amount	1	rewarded	Right	0.28125	9	32	9:32	Biggest Dot/Random	Biggest Dot	Random	Biggest Dot	rewarded
Banja	f	0	2	9	2026	1	2011-09-20	small_amount	1	rewarded	Left	0.37931	11	29	11:29	Smallest Dot/Random	Random	Random	Smallest Dot	rewarded
Banja	f	0	2	9	2027	1	2011-09-20	small_amount	1	unrewarded	Right	0.5	13	26	13:26	Biggest Dot/Random	Random	Biggest Dot	Random	unrewarded
Banja	f	0	2	9	2028	1	2011-09-20	small_amount	1	after	Right	0.25	1	4	1:4	One/Cumulated	One	Cumulated	One	rewarded
Banja	f	0	2	9	2029	1	2011-09-20	small_amount	1	unrewarded	Left	0.6	15	25	15:25	Smallest Dot/Random	Smallest Dot	Smallest Dot	Random	unrewarded
Banja	f	0	2	9	2030	1	2011-09-20	small_amount	1	after	Right	0.333333	9	27	9:27	Biggest Dot/Random	Biggest Dot	Random	Biggest Dot	rewarded
Banja	f	0	2	9	2031	1	2011-09-20	small_amount	1	rewarded	Right	0.333333	2	6	2:6	Smallest Dot/Random	Random	Smallest Dot	Random	rewarded
Banja	f	0	2	9	2032	1	2011-09-20	small_amount	1	rewarded	Left	0.375	3	8	3:8	Biggest Dot/Random	Random	Random	Biggest Dot	rewarded
Banja	f	0	2	9	2033	1	2011-09-20	small_amount	1	unrewarded	Right	0.708333	17	24	17:24	Smallest Dot/Random	Smallest Dot	Random	Smallest Dot	unrewarded
Banja	f	0	2	9	2034	1	2011-09-20	small_amount	1	after	Right	0.375	3	8	3:8	Biggest Dot/Random	Biggest Dot	Random	Biggest Dot	rewarded
Banja	f	0	2	9	2035	1	2011-09-20	small_amount	1	rewarded	Left	0.333333	8	24	8:24	Smallest Dot/Random	Random	Random	Smallest Dot	rewarded
Banja	f	0	2	9	2036	1	2011-09-20	small_amount	0	rewarded	Right	0.37931	11	29	11:29	Biggest Dot/Random	Random	Biggest Dot	Random	rewarded
Banja	f	0	2	9	2039	1	2011-09-20	small_amount	1	unrewarded	Right	0.708333	17	24	17:24	Smallest Dot/Random	Smallest Dot	Random	Smallest Dot	unrewarded
Banja	f	0	2	9	2040	1	2011-09-20	small_amount	1	after	Left	0.28125	9	32	9:32	Biggest Dot/Random	Biggest Dot	Biggest Dot	Random	rewarded
Banja	f	0	2	9	2041	1	2011-09-20	small_amount	1	rewarded	Left	0.125	1	8	1:8	One/Cumulated	One	One	Cumulated	rewarded
Banja	f	0	2	9	2042	1	2011-09-20	small_amount	1	rewarded	Left	0.28125	9	32	9:32	Smallest Dot/Random	Random	Random	Smallest Dot	rewarded
Banja	f	0	2	9	2043	1	2011-09-20	small_amount	1	rewarded	Right	0.387097	12	31	12:31	Biggest Dot/Random	Random	Biggest Dot	Random	rewarded
Banja	f	0	2	9	2044	1	2011-09-20	small_amount	1	rewarded	Left	0.125	1	8	1:8	One/Cumulated	One	One	Cumulated	rewarded
Banja	f	0	2	9	2045	1	2011-09-20	small_amount	1	unrewarded	Left	0.5	13	26	13:26	Smallest Dot/Random	Smallest Dot	Smallest Dot	Random	unrewarded
Banja	f	0	2	9	2046	1	2011-09-20	small_amount	0	after	Left	0.333333	2	6	2:6	Biggest Dot/Random	Biggest Dot	Biggest Dot	Random	rewarded
Banja	f	0	2	9	2049	1	2011-09-20	small_amount	1	unrewarded	Right	0.6	15	25	15:25	Smallest Dot/Random	Random	Smallest Dot	Random	unrewarded
Banja	f	0	2	9	2050	1	2011-09-20	small_amount	1	after	Right	0.333333	8	24	8:24	Biggest Dot/Random	Random	Biggest Dot	Random	rewarded
Banja	f	0	2	9	2051	1	2011-09-20	small_amount	1	rewarded	Right	0.375	3	8	3:8	Smallest Dot/Random	Smallest Dot	Random	Smallest Dot	rewarded
Banja	f	0	2	9	2052	1	2011-09-20	small_amount	1	rewarded	Left	0.25	1	4	1:4	One/Cumulated	One	One	Cumulated	rewarded
Banja	f	0	2	9	2053	1	2011-09-20	small_amount	1	rewarded	Left	0.125	1	8	1:8	One/Cumulated	One	One	Cumulated	rewarded
Banja	f	0	2	9	2054	1	2011-09-20	small_amount	1	rewarded	Right	0.333333	2	6	2:6	Biggest Dot/Random	Biggest Dot	Random	Biggest Dot	rewarded
Banja	f	0	2	9	2055	1	2011-09-20	small_amount	1	rewarded	Right	0.387097	12	31	12:31	Smallest Dot/Random	Random	Smallest Dot	Random	rewarded
Banja	f	0	2	9	2056	2	2011-09-20	small_amount	1	rewarded	Left	0.25	1	4	1:4	One/Cumulated	One	One	Cumulated	rewarded
Banja	f	0	2	9	2057	2	2011-09-20	small_amount	1	rewarded	Right	0.333333	8	24	8:24	Biggest Dot/Random	Random	Biggest Dot	Random	rewarded
Banja	f	0	2	9	2058	2	2011-09-20	small_amount	0	rewarded	Right	0.387097	12	31	12:31	Smallest Dot/Random	Smallest Dot	Random	Smallest Dot	rewarded
Banja	f	0	2	9	2060	2	2011-09-20	small_amount	0	unrewarded	Left	0.5	13	26	13:26	Biggest Dot/Random	Biggest Dot	Biggest Dot	Random	unrewarded
Banja	f	0	2	9	2061	2	2011-09-20	small_amount	0	after	Left	0.375	3	8	3:8	Smallest Dot/Random	Random	Random	Smallest Dot	rewarded
Banja	f	0	2	9	2063	2	2011-09-20	small_amount	0	rewarded	Left	0.375	3	8	3:8	Biggest Dot/Random	Random	Random	Biggest Dot	rewarded
Banja	f	0	2	9	2065	2	2011-09-20	small_amount	1	rewarded	Right	0.125	1	8	1:8	One/Cumulated	One	Cumulated	One	rewarded
Banja	f	0	2	9	2066	2	2011-09-20	small_amount	1	rewarded	Right	0.333333	9	27	9:27	Smallest Dot/Random	Smallest Dot	Random	Smallest Dot	rewarded
Banja	f	0	2	9	2067	2	2011-09-20	small_amount	1	unrewarded	Left	0.6	15	25	15:25	Biggest Dot/Random	Biggest Dot	Biggest Dot	Random	unrewarded
Banja	f	0	2	9	2068	2	2011-09-20	small_amount	1	after	Right	0.333333	9	27	9:27	Smallest Dot/Random	Random	Smallest Dot	Random	rewarded
Banja	f	0	2	9	2069	2	2011-09-20	small_amount	1	unrewarded	Right	0.708333	17	24	17:24	Biggest Dot/Random	Random	Biggest Dot	Random	unrewarded
Banja	f	0	2	9	2070	2	2011-09-20	small_amount	1	after	Right	0.28125	9	32	9:32	Smallest Dot/Random	Smallest Dot	Random	Smallest Dot	rewarded
Banja	f	0	2	9	2071	2	2011-09-20	small_amount	1	unrewarded	Left	0.5	13	26	13:26	Biggest Dot/Random	Biggest Dot	Biggest Dot	Random	unrewarded
Banja	f	0	2	9	2072	2	2011-09-20	small_amount	0	after	Left	0.28125	9	32	9:32	Smallest Dot/Random	Random	Random	Smallest Dot	rewarded
Banja	f	0	2	9	2074	2	2011-09-20	small_amount	0	unrewarded	Left	0.708333	17	24	17:24	Biggest Dot/Random	Random	Random	Biggest Dot	unrewarded
Banja	f	0	2	9	2075	2	2011-09-20	small_amount	1	after	Right	0.387097	12	31	12:31	Smallest Dot/Random	Smallest Dot	Random	Smallest Dot	rewarded
Banja	f	0	2	9	2076	2	2011-09-20	small_amount	1	rewarded	Left	0.333333	8	24	8:24	Biggest Dot/Random	Biggest Dot	Biggest Dot	Random	rewarded
Banja	f	0	2	9	2077	2	2011-09-20	small_amount	1	rewarded	Right	0.25	1	4	1:4	One/Cumulated	One	Cumulated	One	rewarded
Banja	f	0	2	9	2078	2	2011-09-20	small_amount	1	rewarded	Right	0.333333	8	24	8:24	Smallest Dot/Random	Random	Smallest Dot	Random	rewarded
Banja	f	0	2	9	2079	2	2011-09-20	small_amount	1	rewarded	Right	0.333333	2	6	2:6	Biggest Dot/Random	Random	Biggest Dot	Random	rewarded
Banja	f	0	2	9	2080	2	2011-09-20	small_amount	1	rewarded	Left	0.333333	9	27	9:27	Smallest Dot/Random	Smallest Dot	Smallest Dot	Random	rewarded
Banja	f	0	2	9	2081	2	2011-09-20	small_amount	1	rewarded	Left	0.37931	11	29	11:29	Biggest Dot/Random	Biggest Dot	Biggest Dot	Random	rewarded
Banja	f	0	2	9	2082	2	2011-09-20	small_amount	1	rewarded	Left	0.387097	12	31	12:31	Smallest Dot/Random	Random	Random	Smallest Dot	rewarded
Banja	f	0	2	9	2083	2	2011-09-20	small_amount	0	rewarded	Right	0.37931	11	29	11:29	Biggest Dot/Random	Random	Biggest Dot	Random	rewarded
Banja	f	0	2	9	2086	2	2011-09-20	small_amount	1	rewarded	Right	0.28125	9	32	9:32	Smallest Dot/Random	Smallest Dot	Random	Smallest Dot	rewarded
Banja	f	0	2	9	2087	2	2011-09-20	small_amount	1	unrewarded	Right	0.6	15	25	15:25	Biggest Dot/Random	Biggest Dot	Random	Biggest Dot	unrewarded
Banja	f	0	2	9	2088	2	2011-09-20	small_amount	0	after	Left	0.37931	11	29	11:29	Smallest Dot/Random	Random	Random	Smallest Dot	rewarded
Banja	f	0	2	9	2090	2	2011-09-20	small_amount	1	rewarded	Left	0.125	1	8	1:8	One/Cumulated	One	One	Cumulated	rewarded
Banja	f	0	2	9	2091	2	2011-09-20	small_amount	1	rewarded	Right	0.333333	2	6	2:6	Biggest Dot/Random	Random	Biggest Dot	Random	rewarded
Banja	f	0	2	9	2092	2	2011-09-20	small_amount	1	rewarded	Left	0.333333	2	6	2:6	Smallest Dot/Random	Smallest Dot	Smallest Dot	Random	rewarded
Banja	f	0	2	9	2093	2	2011-09-20	small_amount	1	rewarded	Left	0.125	1	8	1:8	One/Cumulated	One	One	Cumulated	rewarded
Banja	f	0	2	9	2094	2	2011-09-20	small_amount	1	rewarded	Right	0.375	3	8	3:8	Biggest Dot/Random	Biggest Dot	Random	Biggest Dot	rewarded
Banja	f	0	2	9	2095	2	2011-09-20	small_amount	1	rewarded	Right	0.25	1	4	1:4	One/Cumulated	One	Cumulated	One	rewarded
Banja	f	0	2	9	2096	3	2011-09-20	small_amount	1	rewarded	Left	0.333333	9	27	9:27	Smallest Dot/Random	Random	Random	Smallest Dot	rewarded
Banja	f	0	2	9	2097	3	2011-09-20	small_amount	0	rewarded	Left	0.333333	2	6	2:6	Biggest Dot/Random	Random	Random	Biggest Dot	rewarded
Banja	f	0	2	9	2099	3	2011-09-20	small_amount	1	rewarded	Right	0.25	1	4	1:4	One/Cumulated	One	Cumulated	One	rewarded
Banja	f	0	2	9	2100	3	2011-09-20	small_amount	1	rewarded	Right	0.25	1	4	1:4	One/Cumulated	One	Cumulated	One	rewarded
Banja	f	0	2	9	2101	3	2011-09-20	small_amount	1	rewarded	Left	0.28125	9	32	9:32	Smallest Dot/Random	Smallest Dot	Smallest Dot	Random	rewarded
Banja	f	0	2	9	2102	3	2011-09-20	small_amount	1	rewarded	Right	0.375	3	8	3:8	Biggest Dot/Random	Biggest Dot	Random	Biggest Dot	rewarded
Banja	f	0	2	9	2103	3	2011-09-20	small_amount	1	rewarded	Right	0.333333	8	24	8:24	Smallest Dot/Random	Random	Smallest Dot	Random	rewarded
Banja	f	0	2	9	2104	3	2011-09-20	small_amount	0	rewarded	Right	0.28125	9	32	9:32	Biggest Dot/Random	Random	Biggest Dot	Random	rewarded
Banja	f	0	2	9	2106	3	2011-09-20	small_amount	1	rewarded	Left	0.37931	11	29	11:29	Smallest Dot/Random	Smallest Dot	Smallest Dot	Random	rewarded
Banja	f	0	2	9	2107	3	2011-09-20	small_amount	1	unrewarded	Right	0.6	15	25	15:25	Biggest Dot/Random	Biggest Dot	Random	Biggest Dot	unrewarded
Banja	f	0	2	9	2108	3	2011-09-20	small_amount	0	after	Left	0.333333	9	27	9:27	Smallest Dot/Random	Random	Random	Smallest Dot	rewarded
Banja	f	0	2	9	2110	3	2011-09-20	small_amount	1	rewarded	Right	0.125	1	8	1:8	One/Cumulated	One	Cumulated	One	rewarded
Banja	f	0	2	9	2111	3	2011-09-20	small_amount	0	unrewarded	Right	0.708333	17	24	17:24	Biggest Dot/Random	Random	Biggest Dot	Random	unrewarded
Banja	f	0	2	9	2112	3	2011-09-20	small_amount	1	after	Left	0.387097	12	31	12:31	Smallest Dot/Random	Smallest Dot	Smallest Dot	Random	rewarded
Banja	f	0	2	9	2113	3	2011-09-20	small_amount	1	rewarded	Right	0.375	3	8	3:8	Biggest Dot/Random	Biggest Dot	Random	Biggest Dot	rewarded
Banja	f	0	2	9	2114	3	2011-09-20	small_amount	1	unrewarded	Left	0.5	13	26	13:26	Smallest Dot/Random	Random	Random	Smallest Dot	unrewarded
Banja	f	0	2	9	2115	3	2011-09-20	small_amount	1	after	Right	0.333333	8	24	8:24	Biggest Dot/Random	Random	Biggest Dot	Random	rewarded
Banja	f	0	2	9	2116	3	2011-09-20	small_amount	1	rewarded	Left	0.125	1	8	1:8	One/Cumulated	One	One	Cumulated	rewarded
Banja	f	0	2	9	2117	3	2011-09-20	small_amount	1	unrewarded	Left	0.5	13	26	13:26	Smallest Dot/Random	Smallest Dot	Smallest Dot	Random	unrewarded
Banja	f	0	2	9	2118	3	2011-09-20	small_amount	0	after	Left	0.37931	11	29	11:29	Biggest Dot/Random	Biggest Dot	Biggest Dot	Random	rewarded
Banja	f	0	2	9	2120	3	2011-09-20	small_amount	1	rewarded	Right	0.387097	12	31	12:31	Smallest Dot/Random	Random	Smallest Dot	Random	rewarded
Banja	f	0	2	9	2121	3	2011-09-20	small_amount	1	unrewarded	Left	0.708333	17	24	17:24	Biggest Dot/Random	Random	Random	Biggest Dot	unrewarded
Banja	f	0	2	9	2122	3	2011-09-20	small_amount	1	after	Right	0.125	1	8	1:8	One/Cumulated	One	Cumulated	One	rewarded
Banja	f	0	2	9	2123	3	2011-09-20	small_amount	0	rewarded	Left	0.375	3	8	3:8	Smallest Dot/Random	Smallest Dot	Smallest Dot	Random	rewarded
Banja	f	0	2	9	2125	3	2011-09-20	small_amount	1	rewarded	Left	0.387097	12	31	12:31	Biggest Dot/Random	Biggest Dot	Biggest Dot	Random	rewarded
Banja	f	0	2	9	2126	3	2011-09-20	small_amount	1	rewarded	Right	0.333333	2	6	2:6	Smallest Dot/Random	Random	Smallest Dot	Random	rewarded
Banja	f	0	2	9	2127	3	2011-09-20	small_amount	1	rewarded	Left	0.28125	9	32	9:32	Biggest Dot/Random	Random	Random	Biggest Dot	rewarded
Banja	f	0	2	9	2128	3	2011-09-20	small_amount	1	rewarded	Right	0.25	1	4	1:4	One/Cumulated	One	Cumulated	One	rewarded
Banja	f	0	2	9	2129	3	2011-09-20	small_amount	1	rewarded	Left	0.37931	11	29	11:29	Smallest Dot/Random	Smallest Dot	Smallest Dot	Random	rewarded
Banja	f	0	2	9	2130	3	2011-09-20	small_amount	1	unrewarded	Right	0.6	15	25	15:25	Biggest Dot/Random	Biggest Dot	Random	Biggest Dot	unrewarded
Banja	f	0	2	9	2131	3	2011-09-20	small_amount	1	after	Right	0.333333	2	6	2:6	Smallest Dot/Random	Random	Smallest Dot	Random	rewarded
Banja	f	0	2	9	2132	3	2011-09-20	small_amount	1	rewarded	Left	0.333333	8	24	8:24	Biggest Dot/Random	Random	Random	Biggest Dot	rewarded
Banja	f	0	2	9	2133	3	2011-09-20	small_amount	1	rewarded	Right	0.333333	9	27	9:27	Smallest Dot/Random	Smallest Dot	Random	Smallest Dot	rewarded
Banja	f	0	2	9	2134	4	2011-09-22	small_amount	1	rewarded	Right	0.28125	9	32	9:32	Smallest Dot/Random	Random	Smallest Dot	Random	rewarded
Banja	f	0	2	9	2135	4	2011-09-22	small_amount	1	rewarded	Right	0.333333	8	24	8:24	Biggest Dot/Random	Random	Biggest Dot	Random	rewarded
Banja	f	0	2	9	2136	4	2011-09-22	small_amount	1	rewarded	Left	0.387097	12	31	12:31	Smallest Dot/Random	Smallest Dot	Smallest Dot	Random	rewarded
Banja	f	0	2	9	2137	4	2011-09-22	small_amount	1	rewarded	Left	0.333333	8	24	8:24	Biggest Dot/Random	Biggest Dot	Biggest Dot	Random	rewarded
Banja	f	0	2	9	2138	4	2011-09-22	small_amount	1	rewarded	Left	0.333333	8	24	8:24	Smallest Dot/Random	Random	Random	Smallest Dot	rewarded
Banja	f	0	2	9	2139	4	2011-09-22	small_amount	1	rewarded	Right	0.25	1	4	1:4	One/Cumulated	One	Cumulated	One	rewarded
Banja	f	0	2	9	2140	4	2011-09-22	small_amount	1	rewarded	Left	0.387097	12	31	12:31	Biggest Dot/Random	Random	Random	Biggest Dot	rewarded
Banja	f	0	2	9	2141	4	2011-09-22	small_amount	0	unrewarded	Right	0.5	13	26	13:26	Smallest Dot/Random	Smallest Dot	Random	Smallest Dot	unrewarded
Banja	f	0	2	9	2142	4	2011-09-22	small_amount	1	after	Left	0.37931	11	29	11:29	Biggest Dot/Random	Biggest Dot	Biggest Dot	Random	rewarded
Banja	f	0	2	9	2143	4	2011-09-22	small_amount	1	unrewarded	Right	0.6	15	25	15:25	Smallest Dot/Random	Random	Smallest Dot	Random	unrewarded
Banja	f	0	2	9	2144	4	2011-09-22	small_amount	0	after	Right	0.333333	2	6	2:6	Biggest Dot/Random	Random	Biggest Dot	Random	rewarded
Banja	f	0	2	9	2146	4	2011-09-22	small_amount	1	rewarded	Right	0.375	3	8	3:8	Smallest Dot/Random	Smallest Dot	Random	Smallest Dot	rewarded
Banja	f	0	2	9	2147	4	2011-09-22	small_amount	1	rewarded	Left	0.333333	2	6	2:6	Biggest Dot/Random	Biggest Dot	Biggest Dot	Random	rewarded
Banja	f	0	2	9	2148	4	2011-09-22	small_amount	1	unrewarded	Left	0.6	15	25	15:25	Smallest Dot/Random	Random	Random	Smallest Dot	unrewarded
Banja	f	0	2	9	2149	4	2011-09-22	small_amount	0	after	Right	0.28125	9	32	9:32	Biggest Dot/Random	Random	Biggest Dot	Random	rewarded
Banja	f	0	2	9	2151	4	2011-09-22	small_amount	1	rewarded	Right	0.333333	2	6	2:6	Smallest Dot/Random	Smallest Dot	Random	Smallest Dot	rewarded
Banja	f	0	2	9	2152	4	2011-09-22	small_amount	1	rewarded	Left	0.375	3	8	3:8	Biggest Dot/Random	Biggest Dot	Biggest Dot	Random	rewarded
Banja	f	0	2	9	2153	4	2011-09-22	small_amount	1	unrewarded	Left	0.708333	17	24	17:24	Smallest Dot/Random	Random	Random	Smallest Dot	unrewarded
Banja	f	0	2	9	2154	4	2011-09-22	small_amount	0	after	Right	0.25	1	4	1:4	One/Cumulated	One	Cumulated	One	rewarded
Banja	f	0	2	9	2156	4	2011-09-22	small_amount	1	unrewarded	Left	0.5	13	26	13:26	Biggest Dot/Random	Random	Random	Biggest Dot	unrewarded
Banja	f	0	2	9	2157	4	2011-09-22	small_amount	0	after	Left	0.25	1	4	1:4	One/Cumulated	One	One	Cumulated	rewarded
Banja	f	0	2	9	2159	4	2011-09-22	small_amount	1	rewarded	Left	0.333333	9	27	9:27	Smallest Dot/Random	Smallest Dot	Smallest Dot	Random	rewarded
Banja	f	0	2	9	2160	4	2011-09-22	small_amount	1	rewarded	Right	0.125	1	8	1:8	One/Cumulated	One	Cumulated	One	rewarded
Banja	f	0	2	9	2161	4	2011-09-22	small_amount	1	rewarded	Left	0.333333	9	27	9:27	Biggest Dot/Random	Biggest Dot	Biggest Dot	Random	rewarded
Banja	f	0	2	9	2162	4	2011-09-22	small_amount	1	unrewarded	Right	0.708333	17	24	17:24	Smallest Dot/Random	Random	Smallest Dot	Random	unrewarded
Banja	f	0	2	9	2163	4	2011-09-22	small_amount	1	after	Left	0.125	1	8	1:8	One/Cumulated	One	One	Cumulated	rewarded
Banja	f	0	2	9	2164	4	2011-09-22	small_amount	0	rewarded	Right	0.333333	9	27	9:27	Biggest Dot/Random	Random	Biggest Dot	Random	rewarded
Banja	f	0	2	9	2166	4	2011-09-22	small_amount	1	rewarded	Right	0.375	3	8	3:8	Smallest Dot/Random	Smallest Dot	Random	Smallest Dot	rewarded
Banja	f	0	2	9	2167	4	2011-09-22	small_amount	1	rewarded	Right	0.37931	11	29	11:29	Biggest Dot/Random	Biggest Dot	Random	Biggest Dot	rewarded
Banja	f	0	2	9	2168	4	2011-09-22	small_amount	1	rewarded	Left	0.28125	9	32	9:32	Smallest Dot/Random	Random	Random	Smallest Dot	rewarded
Banja	f	0	2	9	2169	4	2011-09-22	small_amount	1	rewarded	Right	0.387097	12	31	12:31	Biggest Dot/Random	Random	Biggest Dot	Random	rewarded
Banja	f	0	2	9	2170	4	2011-09-22	small_amount	1	rewarded	Right	0.125	1	8	1:8	One/Cumulated	One	Cumulated	One	rewarded
Banja	f	0	2	9	2171	4	2011-09-22	small_amount	1	rewarded	Left	0.37931	11	29	11:29	Smallest Dot/Random	Smallest Dot	Smallest Dot	Random	rewarded
Banja	f	0	2	10	2172	1	2011-09-22	small_amount	0	rewarded	Left	0.25	1	4	1:4	One/Cumulated	One	One	Cumulated	rewarded
Banja	f	0	2	10	2178	1	2011-09-22	small_amount	1	rewarded	Left	0.333333	2	6	2:6	Biggest Dot/Random	Biggest Dot	Biggest Dot	Random	rewarded
Banja	f	0	2	10	2179	1	2011-09-22	small_amount	1	rewarded	Right	0.333333	8	24	8:24	Smallest Dot/Random	Random	Smallest Dot	Random	rewarded
Banja	f	0	2	10	2180	1	2011-09-22	small_amount	1	rewarded	Right	0.375	3	8	3:8	Biggest Dot/Random	Random	Biggest Dot	Random	rewarded
Banja	f	0	2	10	2181	1	2011-09-22	small_amount	1	rewarded	Left	0.333333	2	6	2:6	Smallest Dot/Random	Smallest Dot	Smallest Dot	Random	rewarded
Banja	f	0	2	10	2182	1	2011-09-22	small_amount	1	unrewarded	Right	0.833333	15	18	15:18	Biggest Dot/Random	Biggest Dot	Random	Biggest Dot	unrewarded
Banja	f	0	2	10	2183	1	2011-09-22	small_amount	1	after	Right	0.375	3	8	3:8	Smallest Dot/Random	Random	Smallest Dot	Random	rewarded
Banja	f	0	2	10	2184	1	2011-09-22	small_amount	0	unrewarded	Right	0.5625	18	32	18:32	Biggest Dot/Random	Random	Biggest Dot	Random	unrewarded
Banja	f	0	2	10	2185	1	2011-09-22	small_amount	1	after	Left	0.28125	9	32	9:32	Smallest Dot/Random	Smallest Dot	Smallest Dot	Random	rewarded
Banja	f	0	2	10	2186	1	2011-09-22	small_amount	0	rewarded	Left	0.387097	12	31	12:31	Biggest Dot/Random	Biggest Dot	Biggest Dot	Random	rewarded
Banja	f	0	2	10	2188	1	2011-09-22	small_amount	1	unrewarded	Right	0.655172	19	29	19:29	Smallest Dot/Random	Random	Smallest Dot	Random	unrewarded
Banja	f	0	2	10	2189	1	2011-09-22	small_amount	1	after	Right	0.25	1	4	1:4	One/Cumulated	One	Cumulated	One	rewarded
Banja	f	0	2	10	2190	1	2011-09-22	small_amount	0	rewarded	Right	0.28125	9	32	9:32	Biggest Dot/Random	Random	Biggest Dot	Random	rewarded
Banja	f	0	2	10	2192	1	2011-09-22	small_amount	1	unrewarded	Left	0.655172	19	29	19:29	Smallest Dot/Random	Smallest Dot	Smallest Dot	Random	unrewarded
Banja	f	0	2	10	2193	1	2011-09-22	small_amount	1	after	Right	0.387097	12	31	12:31	Biggest Dot/Random	Biggest Dot	Random	Biggest Dot	rewarded
Banja	f	0	2	10	2194	1	2011-09-22	small_amount	0	unrewarded	Left	0.5625	18	32	18:32	Smallest Dot/Random	Random	Random	Smallest Dot	unrewarded
Banja	f	0	2	10	2195	1	2011-09-22	small_amount	0	after	Right	0.333333	9	27	9:27	Biggest Dot/Random	Random	Biggest Dot	Random	rewarded
Banja	f	0	2	10	2197	1	2011-09-22	small_amount	1	rewarded	Left	0.333333	8	24	8:24	Smallest Dot/Random	Smallest Dot	Smallest Dot	Random	rewarded
Banja	f	0	2	10	2198	1	2011-09-22	small_amount	1	rewarded	Left	0.387097	12	31	12:31	Biggest Dot/Random	Biggest Dot	Biggest Dot	Random	rewarded
Banja	f	0	2	10	2199	1	2011-09-22	small_amount	1	rewarded	Right	0.37931	11	29	11:29	Smallest Dot/Random	Random	Smallest Dot	Random	rewarded
Banja	f	0	2	10	2200	1	2011-09-22	small_amount	1	rewarded	Right	0.333333	9	27	9:27	Biggest Dot/Random	Random	Biggest Dot	Random	rewarded
Banja	f	0	2	10	2201	1	2011-09-22	small_amount	1	unrewarded	Right	0.833333	15	18	15:18	Smallest Dot/Random	Smallest Dot	Random	Smallest Dot	unrewarded
Banja	f	0	2	10	2202	1	2011-09-22	small_amount	0	after	Left	0.333333	2	6	2:6	Biggest Dot/Random	Biggest Dot	Biggest Dot	Random	rewarded
Banja	f	0	2	10	2204	1	2011-09-22	small_amount	1	rewarded	Left	0.37931	11	29	11:29	Smallest Dot/Random	Random	Random	Smallest Dot	rewarded
Banja	f	0	2	10	2205	1	2011-09-22	small_amount	0	rewarded	Left	0.37931	11	29	11:29	Biggest Dot/Random	Random	Random	Biggest Dot	rewarded
Banja	f	0	2	10	2207	1	2011-09-22	small_amount	1	rewarded	Right	0.125	1	8	1:8	One/Cumulated	One	Cumulated	One	rewarded
Banja	f	0	2	10	2208	1	2011-09-22	small_amount	1	rewarded	Left	0.375	3	8	3:8	Smallest Dot/Random	Smallest Dot	Smallest Dot	Random	rewarded
Banja	f	0	2	10	2209	1	2011-09-22	small_amount	1	rewarded	Left	0.28125	9	32	9:32	Biggest Dot/Random	Biggest Dot	Biggest Dot	Random	rewarded
Banja	f	0	2	10	2210	1	2011-09-22	small_amount	1	rewarded	Right	0.25	1	4	1:4	One/Cumulated	One	Cumulated	One	rewarded
Banja	f	0	2	10	2211	1	2011-09-22	small_amount	1	rewarded	Left	0.333333	8	24	8:24	Smallest Dot/Random	Random	Random	Smallest Dot	rewarded
Banja	f	0	2	10	2212	1	2011-09-22	small_amount	1	rewarded	Right	0.333333	9	27	9:27	Biggest Dot/Random	Random	Biggest Dot	Random	rewarded
Banja	f	0	2	10	2213	1	2011-09-22	small_amount	1	rewarded	Left	0.125	1	8	1:8	One/Cumulated	One	One	Cumulated	rewarded
Banja	f	0	2	10	2214	1	2011-09-22	small_amount	1	rewarded	Right	0.125	1	8	1:8	One/Cumulated	One	Cumulated	One	rewarded
Banja	f	0	2	10	2215	2	2011-09-22	small_amount	1	rewarded	Right	0.37931	11	29	11:29	Smallest Dot/Random	Random	Smallest Dot	Random	rewarded
Banja	f	0	2	10	2216	2	2011-09-22	small_amount	1	rewarded	Left	0.387097	12	31	12:31	Biggest Dot/Random	Random	Random	Biggest Dot	rewarded
Banja	f	0	2	10	2217	2	2011-09-22	small_amount	1	rewarded	Right	0.387097	12	31	12:31	Smallest Dot/Random	Smallest Dot	Random	Smallest Dot	rewarded
Banja	f	0	2	10	2218	2	2011-09-22	small_amount	1	unrewarded	Right	0.833333	15	18	15:18	Biggest Dot/Random	Biggest Dot	Random	Biggest Dot	unrewarded
Banja	f	0	2	10	2219	2	2011-09-22	small_amount	1	after	Right	0.333333	9	27	9:27	Smallest Dot/Random	Random	Smallest Dot	Random	rewarded
Banja	f	0	2	10	2220	2	2011-09-22	small_amount	0	rewarded	Left	0.28125	9	32	9:32	Biggest Dot/Random	Random	Random	Biggest Dot	rewarded
Banja	f	0	2	10	2223	2	2011-09-22	small_amount	1	rewarded	Left	0.333333	9	27	9:27	Smallest Dot/Random	Smallest Dot	Smallest Dot	Random	rewarded
Banja	f	0	2	10	2224	2	2011-09-22	small_amount	1	rewarded	Right	0.125	1	8	1:8	One/Cumulated	One	Cumulated	One	rewarded
Banja	f	0	2	10	2225	2	2011-09-22	small_amount	1	rewarded	Right	0.333333	2	6	2:6	Biggest Dot/Random	Biggest Dot	Random	Biggest Dot	rewarded
Banja	f	0	2	10	2226	2	2011-09-22	small_amount	0	rewarded	Right	0.25	1	4	1:4	One/Cumulated	One	Cumulated	One	rewarded
Banja	f	0	2	10	2228	2	2011-09-22	small_amount	1	unrewarded	Left	0.5625	18	32	18:32	Smallest Dot/Random	Random	Random	Smallest Dot	unrewarded
Banja	f	0	2	10	2229	2	2011-09-22	small_amount	0	after	Left	0.25	1	4	1:4	One/Cumulated	One	One	Cumulated	rewarded
Banja	f	0	2	10	2231	2	2011-09-22	small_amount	1	rewarded	Right	0.25	1	4	1:4	One/Cumulated	One	Cumulated	One	rewarded
Banja	f	0	2	10	2232	2	2011-09-22	small_amount	1	rewarded	Right	0.333333	8	24	8:24	Biggest Dot/Random	Random	Biggest Dot	Random	rewarded
Banja	f	0	2	10	2233	2	2011-09-22	small_amount	1	rewarded	Right	0.333333	8	24	8:24	Smallest Dot/Random	Smallest Dot	Random	Smallest Dot	rewarded
Banja	f	0	2	10	2234	2	2011-09-22	small_amount	1	rewarded	Left	0.375	3	8	3:8	Biggest Dot/Random	Biggest Dot	Biggest Dot	Random	rewarded
Banja	f	0	2	10	2235	2	2011-09-22	small_amount	1	rewarded	Right	0.125	1	8	1:8	One/Cumulated	One	Cumulated	One	rewarded
Banja	f	0	2	10	2236	2	2011-09-22	small_amount	1	unrewarded	Left	0.833333	15	18	15:18	Smallest Dot/Random	Random	Random	Smallest Dot	unrewarded
Banja	f	0	2	10	2237	2	2011-09-22	small_amount	1	after	Left	0.375	3	8	3:8	Biggest Dot/Random	Random	Random	Biggest Dot	rewarded
Banja	f	0	2	10	2238	2	2011-09-22	small_amount	1	rewarded	Right	0.333333	2	6	2:6	Smallest Dot/Random	Smallest Dot	Random	Smallest Dot	rewarded
Banja	f	0	2	10	2239	2	2011-09-22	small_amount	1	rewarded	Left	0.333333	9	27	9:27	Biggest Dot/Random	Biggest Dot	Biggest Dot	Random	rewarded
Banja	f	0	2	10	2240	2	2011-09-22	small_amount	1	rewarded	Left	0.387097	12	31	12:31	Smallest Dot/Random	Random	Random	Smallest Dot	rewarded
Banja	f	0	2	10	2241	2	2011-09-22	small_amount	1	unrewarded	Left	0.5625	18	32	18:32	Biggest Dot/Random	Random	Random	Biggest Dot	unrewarded
Banja	f	0	2	10	2242	2	2011-09-22	small_amount	1	after	Right	0.37931	11	29	11:29	Smallest Dot/Random	Smallest Dot	Random	Smallest Dot	rewarded
Banja	f	0	2	10	2243	2	2011-09-22	small_amount	1	rewarded	Left	0.125	1	8	1:8	One/Cumulated	One	One	Cumulated	rewarded
Banja	f	0	2	10	2244	2	2011-09-22	small_amount	1	rewarded	Left	0.28125	9	32	9:32	Biggest Dot/Random	Biggest Dot	Biggest Dot	Random	rewarded
Banja	f	0	2	10	2245	2	2011-09-22	small_amount	1	rewarded	Right	0.28125	9	32	9:32	Smallest Dot/Random	Random	Smallest Dot	Random	rewarded
Banja	f	0	2	10	2246	2	2011-09-22	small_amount	0	unrewarded	Right	0.655172	19	29	19:29	Biggest Dot/Random	Random	Biggest Dot	Random	unrewarded
Banja	f	0	2	10	2247	2	2011-09-22	small_amount	1	after	Left	0.375	3	8	3:8	Smallest Dot/Random	Smallest Dot	Smallest Dot	Random	rewarded
Banja	f	0	2	10	2248	2	2011-09-22	small_amount	1	unrewarded	Left	0.655172	19	29	19:29	Biggest Dot/Random	Biggest Dot	Biggest Dot	Random	unrewarded
Banja	f	0	2	10	2249	2	2011-09-22	small_amount	1	after	Left	0.333333	2	6	2:6	Smallest Dot/Random	Random	Random	Smallest Dot	rewarded
Banja	f	0	2	10	2250	2	2011-09-22	small_amount	1	rewarded	Right	0.333333	8	24	8:24	Biggest Dot/Random	Random	Biggest Dot	Random	rewarded
Banja	f	0	2	10	2251	2	2011-09-22	small_amount	1	rewarded	Right	0.37931	11	29	11:29	Smallest Dot/Random	Smallest Dot	Random	Smallest Dot	rewarded
Banja	f	0	2	10	2252	3	2011-09-26	small_amount	1	rewarded	Right	0.28125	9	32	9:32	Smallest Dot/Random	Random	Smallest Dot	Random	rewarded
Banja	f	0	2	10	2253	3	2011-09-26	small_amount	1	rewarded	Left	0.125	1	8	1:8	One/Cumulated	One	One	Cumulated	rewarded
Banja	f	0	2	10	2254	3	2011-09-26	small_amount	1	rewarded	Left	0.25	1	4	1:4	One/Cumulated	One	One	Cumulated	rewarded
Banja	f	0	2	10	2255	3	2011-09-26	small_amount	0	rewarded	Right	0.28125	9	32	9:32	Biggest Dot/Random	Random	Biggest Dot	Random	rewarded
Banja	f	0	2	10	2258	3	2011-09-26	small_amount	1	rewarded	Right	0.37931	11	29	11:29	Smallest Dot/Random	Smallest Dot	Random	Smallest Dot	rewarded
Banja	f	0	2	10	2259	3	2011-09-26	small_amount	1	unrewarded	Right	0.833333	15	18	15:18	Biggest Dot/Random	Biggest Dot	Random	Biggest Dot	unrewarded
Banja	f	0	2	10	2260	3	2011-09-26	small_amount	1	after	Left	0.387097	12	31	12:31	Smallest Dot/Random	Random	Random	Smallest Dot	rewarded
Banja	f	0	2	10	2261	3	2011-09-26	small_amount	1	rewarded	Right	0.375	3	8	3:8	Biggest Dot/Random	Random	Biggest Dot	Random	rewarded
Banja	f	0	2	10	2262	3	2011-09-26	small_amount	1	rewarded	Right	0.333333	2	6	2:6	Smallest Dot/Random	Smallest Dot	Random	Smallest Dot	rewarded
Banja	f	0	2	10	2263	3	2011-09-26	small_amount	1	rewarded	Left	0.37931	11	29	11:29	Biggest Dot/Random	Biggest Dot	Biggest Dot	Random	rewarded
Banja	f	0	2	10	2264	3	2011-09-26	small_amount	1	rewarded	Left	0.125	1	8	1:8	One/Cumulated	One	One	Cumulated	rewarded
Banja	f	0	2	10	2265	3	2011-09-26	small_amount	1	rewarded	Right	0.28125	9	32	9:32	Smallest Dot/Random	Random	Smallest Dot	Random	rewarded
Banja	f	0	2	10	2266	3	2011-09-26	small_amount	1	rewarded	Left	0.387097	12	31	12:31	Biggest Dot/Random	Random	Random	Biggest Dot	rewarded
Banja	f	0	2	10	2267	3	2011-09-26	small_amount	1	rewarded	Left	0.333333	9	27	9:27	Smallest Dot/Random	Smallest Dot	Smallest Dot	Random	rewarded
Banja	f	0	2	10	2268	3	2011-09-26	small_amount	1	rewarded	Left	0.333333	9	27	9:27	Biggest Dot/Random	Biggest Dot	Biggest Dot	Random	rewarded
Banja	f	0	2	10	2269	3	2011-09-26	small_amount	1	unrewarded	Right	0.5625	18	32	18:32	Smallest Dot/Random	Random	Smallest Dot	Random	unrewarded
Banja	f	0	2	10	2270	3	2011-09-26	small_amount	1	after	Right	0.333333	2	6	2:6	Biggest Dot/Random	Random	Biggest Dot	Random	rewarded
Banja	f	0	2	10	2271	3	2011-09-26	small_amount	1	unrewarded	Left	0.833333	15	18	15:18	Smallest Dot/Random	Smallest Dot	Smallest Dot	Random	unrewarded
Banja	f	0	2	10	2272	3	2011-09-26	small_amount	1	after	Right	0.375	3	8	3:8	Biggest Dot/Random	Biggest Dot	Random	Biggest Dot	rewarded
Banja	f	0	2	10	2273	3	2011-09-26	small_amount	1	unrewarded	Right	0.655172	19	29	19:29	Smallest Dot/Random	Random	Smallest Dot	Random	unrewarded
Banja	f	0	2	10	2274	3	2011-09-26	small_amount	1	after	Right	0.37931	11	29	11:29	Biggest Dot/Random	Random	Biggest Dot	Random	rewarded
Banja	f	0	2	10	2275	3	2011-09-26	small_amount	1	unrewarded	Left	0.5625	18	32	18:32	Smallest Dot/Random	Smallest Dot	Smallest Dot	Random	unrewarded
Banja	f	0	2	10	2276	3	2011-09-26	small_amount	0	after	Left	0.333333	8	24	8:24	Biggest Dot/Random	Biggest Dot	Biggest Dot	Random	rewarded
Banja	f	0	2	10	2278	3	2011-09-26	small_amount	1	unrewarded	Left	0.655172	19	29	19:29	Smallest Dot/Random	Random	Random	Smallest Dot	unrewarded
Banja	f	0	2	10	2279	3	2011-09-26	small_amount	1	after	Left	0.375	3	8	3:8	Biggest Dot/Random	Random	Random	Biggest Dot	rewarded
Banja	f	0	2	10	2280	3	2011-09-26	small_amount	1	rewarded	Right	0.333333	9	27	9:27	Smallest Dot/Random	Smallest Dot	Random	Smallest Dot	rewarded
Banja	f	0	2	10	2281	3	2011-09-26	small_amount	1	rewarded	Left	0.125	1	8	1:8	One/Cumulated	One	One	Cumulated	rewarded
Banja	f	0	2	10	2282	3	2011-09-26	small_amount	1	rewarded	Right	0.387097	12	31	12:31	Biggest Dot/Random	Biggest Dot	Random	Biggest Dot	rewarded
Banja	f	0	2	10	2283	3	2011-09-26	small_amount	1	rewarded	Left	0.333333	8	24	8:24	Smallest Dot/Random	Random	Random	Smallest Dot	rewarded
Banja	f	0	2	10	2284	3	2011-09-26	small_amount	1	rewarded	Right	0.25	1	4	1:4	One/Cumulated	One	Cumulated	One	rewarded
Banja	f	0	2	10	2285	3	2011-09-26	small_amount	1	rewarded	Left	0.25	1	4	1:4	One/Cumulated	One	One	Cumulated	rewarded
Banja	f	0	2	10	2286	3	2011-09-26	small_amount	1	rewarded	Right	0.333333	2	6	2:6	Biggest Dot/Random	Random	Biggest Dot	Random	rewarded
Banja	f	0	2	10	2287	3	2011-09-26	small_amount	1	rewarded	Right	0.333333	8	24	8:24	Smallest Dot/Random	Smallest Dot	Random	Smallest Dot	rewarded
Banja	f	0	2	10	2288	4	2011-09-26	small_amount	1	rewarded	Left	0.28125	9	32	9:32	Smallest Dot/Random	Random	Random	Smallest Dot	rewarded
Banja	f	0	2	10	2289	4	2011-09-26	small_amount	1	rewarded	Right	0.25	1	4	1:4	One/Cumulated	One	Cumulated	One	rewarded
Banja	f	0	2	10	2290	4	2011-09-26	small_amount	1	rewarded	Left	0.333333	8	24	8:24	Biggest Dot/Random	Random	Random	Biggest Dot	rewarded
Banja	f	0	2	10	2291	4	2011-09-26	small_amount	1	rewarded	Right	0.375	3	8	3:8	Smallest Dot/Random	Smallest Dot	Random	Smallest Dot	rewarded
Banja	f	0	2	10	2292	4	2011-09-26	small_amount	1	rewarded	Right	0.387097	12	31	12:31	Biggest Dot/Random	Biggest Dot	Random	Biggest Dot	rewarded
Banja	f	0	2	10	2293	4	2011-09-26	small_amount	1	rewarded	Left	0.375	3	8	3:8	Smallest Dot/Random	Random	Random	Smallest Dot	rewarded
Banja	f	0	2	10	2294	4	2011-09-26	small_amount	0	unrewarded	Right	0.833333	15	18	15:18	Biggest Dot/Random	Random	Biggest Dot	Random	unrewarded
Banja	f	0	2	10	2295	4	2011-09-26	small_amount	1	after	Right	0.333333	8	24	8:24	Smallest Dot/Random	Smallest Dot	Random	Smallest Dot	rewarded
Banja	f	0	2	10	2296	4	2011-09-26	small_amount	1	rewarded	Left	0.387097	12	31	12:31	Biggest Dot/Random	Biggest Dot	Biggest Dot	Random	rewarded
Banja	f	0	2	10	2297	4	2011-09-26	small_amount	1	rewarded	Right	0.37931	11	29	11:29	Smallest Dot/Random	Random	Smallest Dot	Random	rewarded
Banja	f	0	2	10	2298	4	2011-09-26	small_amount	1	rewarded	Left	0.25	1	4	1:4	One/Cumulated	One	One	Cumulated	rewarded
Banja	f	0	2	10	2299	4	2011-09-26	small_amount	1	rewarded	Left	0.333333	9	27	9:27	Biggest Dot/Random	Random	Random	Biggest Dot	rewarded
Banja	f	0	2	10	2300	4	2011-09-26	small_amount	1	unrewarded	Right	0.655172	19	29	19:29	Smallest Dot/Random	Smallest Dot	Random	Smallest Dot	unrewarded
Banja	f	0	2	10	2301	4	2011-09-26	small_amount	0	after	Right	0.37931	11	29	11:29	Biggest Dot/Random	Biggest Dot	Random	Biggest Dot	rewarded
Banja	f	0	2	10	2303	4	2011-09-26	small_amount	1	unrewarded	Left	0.655172	19	29	19:29	Smallest Dot/Random	Random	Random	Smallest Dot	unrewarded
Banja	f	0	2	10	2304	4	2011-09-26	small_amount	1	after	Right	0.387097	12	31	12:31	Biggest Dot/Random	Random	Biggest Dot	Random	rewarded
Banja	f	0	2	10	2305	4	2011-09-26	small_amount	1	rewarded	Left	0.333333	2	6	2:6	Smallest Dot/Random	Smallest Dot	Smallest Dot	Random	rewarded
Banja	f	0	2	10	2306	4	2011-09-26	small_amount	0	unrewarded	Right	0.833333	15	18	15:18	Biggest Dot/Random	Biggest Dot	Random	Biggest Dot	unrewarded
Banja	f	0	2	10	2307	4	2011-09-26	small_amount	0	after	Right	0.333333	8	24	8:24	Smallest Dot/Random	Random	Smallest Dot	Random	rewarded
Banja	f	0	2	10	2309	4	2011-09-26	small_amount	1	rewarded	Left	0.28125	9	32	9:32	Biggest Dot/Random	Random	Random	Biggest Dot	rewarded
Banja	f	0	2	10	2310	4	2011-09-26	small_amount	1	rewarded	Left	0.125	1	8	1:8	One/Cumulated	One	One	Cumulated	rewarded
Banja	f	0	2	10	2311	4	2011-09-26	small_amount	1	rewarded	Left	0.333333	9	27	9:27	Smallest Dot/Random	Smallest Dot	Smallest Dot	Random	rewarded
Banja	f	0	2	10	2312	4	2011-09-26	small_amount	1	unrewarded	Left	0.5625	18	32	18:32	Biggest Dot/Random	Biggest Dot	Biggest Dot	Random	unrewarded
Banja	f	0	2	10	2313	4	2011-09-26	small_amount	1	after	Right	0.25	1	4	1:4	One/Cumulated	One	Cumulated	One	rewarded
Banja	f	0	2	10	2314	4	2011-09-26	small_amount	1	unrewarded	Left	0.5625	18	32	18:32	Smallest Dot/Random	Random	Random	Smallest Dot	unrewarded
Banja	f	0	2	10	2315	4	2011-09-26	small_amount	1	after	Left	0.37931	11	29	11:29	Biggest Dot/Random	Random	Random	Biggest Dot	rewarded
Banja	f	0	2	10	2316	4	2011-09-26	small_amount	1	rewarded	Right	0.28125	9	32	9:32	Smallest Dot/Random	Smallest Dot	Random	Smallest Dot	rewarded
Banja	f	0	2	10	2317	4	2011-09-26	small_amount	1	rewarded	Right	0.125	1	8	1:8	One/Cumulated	One	Cumulated	One	rewarded
Banja	f	0	2	10	2318	4	2011-09-26	small_amount	1	rewarded	Left	0.125	1	8	1:8	One/Cumulated	One	One	Cumulated	rewarded
Banja	f	0	2	10	2319	4	2011-09-26	small_amount	1	rewarded	Right	0.333333	2	6	2:6	Biggest Dot/Random	Biggest Dot	Random	Biggest Dot	rewarded
Banja	f	0	2	10	2320	4	2011-09-26	small_amount	1	rewarded	Left	0.333333	2	6	2:6	Smallest Dot/Random	Random	Random	Smallest Dot	rewarded
Banja	f	0	2	10	2321	4	2011-09-26	small_amount	1	rewarded	Right	0.375	3	8	3:8	Biggest Dot/Random	Random	Biggest Dot	Random	rewarded
Banja	f	0	2	10	2322	4	2011-09-26	small_amount	1	rewarded	Right	0.333333	9	27	9:27	Smallest Dot/Random	Smallest Dot	Random	Smallest Dot	rewarded
Banja	f	0	2	11	2323	1	2011-09-26	small_amount	1	rewarded	Left	0.28125	9	32	9:32	Smallest Dot/Random	Random	Random	Smallest Dot	rewarded
Banja	f	0	2	11	2324	1	2011-09-26	small_amount	0	rewarded	Left	0.333333	9	27	9:27	Biggest Dot/Random	Random	Random	Biggest Dot	rewarded
Banja	f	0	2	11	2326	1	2011-09-26	small_amount	1	rewarded	Left	0.37931	11	29	11:29	Smallest Dot/Random	Smallest Dot	Smallest Dot	Random	rewarded
Banja	f	0	2	11	2327	1	2011-09-26	small_amount	1	rewarded	Right	0.333333	8	24	8:24	Biggest Dot/Random	Biggest Dot	Random	Biggest Dot	rewarded
Banja	f	0	2	11	2328	1	2011-09-26	small_amount	1	unrewarded	Left	0.75	21	28	21:28	Smallest Dot/Random	Random	Random	Smallest Dot	unrewarded
Banja	f	0	2	11	2329	1	2011-09-26	small_amount	0	after	Left	0.28125	9	32	9:32	Biggest Dot/Random	Random	Random	Biggest Dot	rewarded
Banja	f	0	2	11	2332	1	2011-09-26	small_amount	1	unrewarded	Left	0.75	21	28	21:28	Smallest Dot/Random	Smallest Dot	Smallest Dot	Random	unrewarded
Banja	f	0	2	11	2333	1	2011-09-26	small_amount	0	after	Right	0.333333	9	27	9:27	Biggest Dot/Random	Biggest Dot	Random	Biggest Dot	rewarded
Banja	f	0	2	11	2335	1	2011-09-26	small_amount	1	rewarded	Right	0.387097	12	31	12:31	Smallest Dot/Random	Random	Smallest Dot	Random	rewarded
Banja	f	0	2	11	2336	1	2011-09-26	small_amount	0	rewarded	Right	0.28125	9	32	9:32	Biggest Dot/Random	Random	Biggest Dot	Random	rewarded
Banja	f	0	2	11	2339	1	2011-09-26	small_amount	0	rewarded	Left	0.25	1	4	1:4	One/Cumulated	One	One	Cumulated	rewarded
Banja	f	0	2	11	2341	1	2011-09-26	small_amount	1	rewarded	Right	0.375	3	8	3:8	Smallest Dot/Random	Smallest Dot	Random	Smallest Dot	rewarded
Banja	f	0	2	11	2342	1	2011-09-26	small_amount	1	rewarded	Left	0.387097	12	31	12:31	Biggest Dot/Random	Biggest Dot	Biggest Dot	Random	rewarded
Banja	f	0	2	11	2343	1	2011-09-26	small_amount	1	rewarded	Right	0.333333	9	27	9:27	Smallest Dot/Random	Random	Smallest Dot	Random	rewarded
Banja	f	0	2	11	2344	1	2011-09-26	small_amount	0	rewarded	Right	0.25	1	4	1:4	One/Cumulated	One	Cumulated	One	rewarded
Banja	f	0	2	11	2346	1	2011-09-26	small_amount	1	unrewarded	Left	0.863636	19	22	19:22	Biggest Dot/Random	Random	Random	Biggest Dot	unrewarded
Banja	f	0	2	11	2347	1	2011-09-26	small_amount	1	after	Right	0.375	3	8	3:8	Smallest Dot/Random	Smallest Dot	Random	Smallest Dot	rewarded
Banja	f	0	2	11	2348	1	2011-09-26	small_amount	1	rewarded	Right	0.333333	2	6	2:6	Biggest Dot/Random	Biggest Dot	Random	Biggest Dot	rewarded
Banja	f	0	2	11	2349	1	2011-09-26	small_amount	1	unrewarded	Left	0.625	10	16	10:16	Smallest Dot/Random	Random	Random	Smallest Dot	unrewarded
Banja	f	0	2	11	2350	1	2011-09-26	small_amount	0	after	Right	0.37931	11	29	11:29	Biggest Dot/Random	Random	Biggest Dot	Random	rewarded
Banja	f	0	2	11	2352	1	2011-09-26	small_amount	1	rewarded	Right	0.333333	2	6	2:6	Smallest Dot/Random	Smallest Dot	Random	Smallest Dot	rewarded
Banja	f	0	2	11	2353	1	2011-09-26	small_amount	1	rewarded	Left	0.333333	2	6	2:6	Biggest Dot/Random	Biggest Dot	Biggest Dot	Random	rewarded
Banja	f	0	2	11	2354	1	2011-09-26	small_amount	1	unrewarded	Right	0.625	10	16	10:16	Smallest Dot/Random	Random	Smallest Dot	Random	unrewarded
Banja	f	0	2	11	2355	1	2011-09-26	small_amount	0	after	Left	0.125	1	8	1:8	One/Cumulated	One	One	Cumulated	rewarded
Banja	f	0	2	11	2357	1	2011-09-26	small_amount	1	unrewarded	Left	0.863636	19	22	19:22	Biggest Dot/Random	Random	Random	Biggest Dot	unrewarded
Banja	f	0	2	11	2358	1	2011-09-26	small_amount	1	after	Right	0.125	1	8	1:8	One/Cumulated	One	Cumulated	One	rewarded
Banja	f	0	2	11	2359	1	2011-09-26	small_amount	1	rewarded	Right	0.333333	8	24	8:24	Smallest Dot/Random	Smallest Dot	Random	Smallest Dot	rewarded
Banja	f	0	2	11	2360	1	2011-09-26	small_amount	1	rewarded	Left	0.25	1	4	1:4	One/Cumulated	One	One	Cumulated	rewarded
Banja	f	0	2	11	2361	1	2011-09-26	small_amount	1	rewarded	Left	0.125	1	8	1:8	One/Cumulated	One	One	Cumulated	rewarded
Banja	f	0	2	11	2362	1	2011-09-26	small_amount	1	rewarded	Right	0.333333	8	24	8:24	Biggest Dot/Random	Biggest Dot	Random	Biggest Dot	rewarded
Banja	f	0	2	11	2363	1	2011-09-26	small_amount	1	rewarded	Left	0.375	3	8	3:8	Smallest Dot/Random	Random	Random	Smallest Dot	rewarded
Banja	f	0	2	11	2364	1	2011-09-26	small_amount	0	rewarded	Right	0.37931	11	29	11:29	Biggest Dot/Random	Random	Biggest Dot	Random	rewarded
Banja	f	0	2	11	2366	1	2011-09-26	small_amount	1	rewarded	Right	0.387097	12	31	12:31	Smallest Dot/Random	Smallest Dot	Random	Smallest Dot	rewarded
Banja	f	0	2	11	2367	2	2011-09-27	small_amount	1	rewarded	Right	0.333333	2	6	2:6	Smallest Dot/Random	Random	Smallest Dot	Random	rewarded
Banja	f	0	2	11	2368	2	2011-09-27	small_amount	1	rewarded	Right	0.37931	11	29	11:29	Biggest Dot/Random	Random	Biggest Dot	Random	rewarded
Banja	f	0	2	11	2369	2	2011-09-27	small_amount	1	rewarded	Left	0.25	1	4	1:4	One/Cumulated	One	One	Cumulated	rewarded
Banja	f	0	2	11	2370	2	2011-09-27	small_amount	1	rewarded	Right	0.333333	9	27	9:27	Smallest Dot/Random	Smallest Dot	Random	Smallest Dot	rewarded
Banja	f	0	2	11	2371	2	2011-09-27	small_amount	1	rewarded	Right	0.125	1	8	1:8	One/Cumulated	One	Cumulated	One	rewarded
Banja	f	0	2	11	2372	2	2011-09-27	small_amount	1	rewarded	Left	0.387097	12	31	12:31	Biggest Dot/Random	Biggest Dot	Biggest Dot	Random	rewarded
Banja	f	0	2	11	2373	2	2011-09-27	small_amount	1	rewarded	Right	0.25	1	4	1:4	One/Cumulated	One	Cumulated	One	rewarded
Banja	f	0	2	11	2374	2	2011-09-27	small_amount	1	unrewarded	Left	0.75	21	28	21:28	Smallest Dot/Random	Random	Random	Smallest Dot	unrewarded
Banja	f	0	2	11	2375	2	2011-09-27	small_amount	1	after	Left	0.28125	9	32	9:32	Biggest Dot/Random	Random	Random	Biggest Dot	rewarded
Banja	f	0	2	11	2376	2	2011-09-27	small_amount	1	rewarded	Right	0.37931	11	29	11:29	Smallest Dot/Random	Smallest Dot	Random	Smallest Dot	rewarded
Banja	f	0	2	11	2377	2	2011-09-27	small_amount	0	unrewarded	Left	0.863636	19	22	19:22	Biggest Dot/Random	Biggest Dot	Biggest Dot	Random	unrewarded
Banja	f	0	2	11	2378	2	2011-09-27	small_amount	1	after	Left	0.333333	8	24	8:24	Smallest Dot/Random	Random	Random	Smallest Dot	rewarded
Banja	f	0	2	11	2379	2	2011-09-27	small_amount	0	rewarded	Left	0.375	3	8	3:8	Biggest Dot/Random	Random	Random	Biggest Dot	rewarded
Banja	f	0	2	11	2381	2	2011-09-27	small_amount	1	rewarded	Right	0.28125	9	32	9:32	Smallest Dot/Random	Smallest Dot	Random	Smallest Dot	rewarded
Banja	f	0	2	11	2382	2	2011-09-27	small_amount	1	rewarded	Left	0.125	1	8	1:8	One/Cumulated	One	One	Cumulated	rewarded
Banja	f	0	2	11	2383	2	2011-09-27	small_amount	1	rewarded	Right	0.375	3	8	3:8	Biggest Dot/Random	Biggest Dot	Random	Biggest Dot	rewarded
Banja	f	0	2	11	2384	2	2011-09-27	small_amount	1	unrewarded	Right	0.625	10	16	10:16	Smallest Dot/Random	Random	Smallest Dot	Random	unrewarded
Banja	f	0	2	11	2385	2	2011-09-27	small_amount	0	after	Right	0.333333	9	27	9:27	Biggest Dot/Random	Random	Biggest Dot	Random	rewarded
Banja	f	0	2	11	2387	2	2011-09-27	small_amount	1	rewarded	Left	0.333333	2	6	2:6	Smallest Dot/Random	Smallest Dot	Smallest Dot	Random	rewarded
Banja	f	0	2	11	2388	2	2011-09-27	small_amount	1	unrewarded	Right	0.625	10	16	10:16	Biggest Dot/Random	Biggest Dot	Random	Biggest Dot	unrewarded
Banja	f	0	2	11	2389	2	2011-09-27	small_amount	1	after	Left	0.333333	8	24	8:24	Smallest Dot/Random	Random	Random	Smallest Dot	rewarded
Banja	f	0	2	11	2390	2	2011-09-27	small_amount	0	unrewarded	Right	0.863636	19	22	19:22	Biggest Dot/Random	Random	Biggest Dot	Random	unrewarded
Banja	f	0	2	11	2391	2	2011-09-27	small_amount	1	after	Left	0.28125	9	32	9:32	Smallest Dot/Random	Smallest Dot	Smallest Dot	Random	rewarded
Banja	f	0	2	11	2392	2	2011-09-27	small_amount	1	rewarded	Right	0.375	3	8	3:8	Biggest Dot/Random	Biggest Dot	Random	Biggest Dot	rewarded
Banja	f	0	2	11	2393	2	2011-09-27	small_amount	1	rewarded	Left	0.333333	2	6	2:6	Smallest Dot/Random	Random	Random	Smallest Dot	rewarded
Banja	f	0	2	11	2394	2	2011-09-27	small_amount	1	unrewarded	Right	0.75	21	28	21:28	Biggest Dot/Random	Random	Biggest Dot	Random	unrewarded
Banja	f	0	2	11	2395	2	2011-09-27	small_amount	1	after	Left	0.333333	8	24	8:24	Smallest Dot/Random	Smallest Dot	Smallest Dot	Random	rewarded
Banja	f	0	2	11	2396	2	2011-09-27	small_amount	1	rewarded	Left	0.37931	11	29	11:29	Biggest Dot/Random	Biggest Dot	Biggest Dot	Random	rewarded
Banja	f	0	2	11	2397	2	2011-09-27	small_amount	1	rewarded	Right	0.387097	12	31	12:31	Smallest Dot/Random	Random	Smallest Dot	Random	rewarded
Banja	f	0	2	11	2398	2	2011-09-27	small_amount	0	rewarded	Right	0.387097	12	31	12:31	Biggest Dot/Random	Random	Biggest Dot	Random	rewarded
Banja	f	0	2	11	2400	2	2011-09-27	small_amount	1	rewarded	Left	0.125	1	8	1:8	One/Cumulated	One	One	Cumulated	rewarded
Banja	f	0	2	11	2401	2	2011-09-27	small_amount	1	rewarded	Left	0.333333	9	27	9:27	Smallest Dot/Random	Smallest Dot	Smallest Dot	Random	rewarded
Banja	f	0	2	11	2402	2	2011-09-27	small_amount	1	rewarded	Right	0.25	1	4	1:4	One/Cumulated	One	Cumulated	One	rewarded
Banja	f	0	2	11	2403	3	2011-09-27	small_amount	1	rewarded	Right	0.387097	12	31	12:31	Smallest Dot/Random	Random	Smallest Dot	Random	rewarded
Banja	f	0	2	11	2404	3	2011-09-27	small_amount	1	rewarded	Left	0.333333	9	27	9:27	Biggest Dot/Random	Random	Random	Biggest Dot	rewarded
Banja	f	0	2	11	2405	3	2011-09-27	small_amount	1	rewarded	Right	0.25	1	4	1:4	One/Cumulated	One	Cumulated	One	rewarded
Banja	f	0	2	11	2406	3	2011-09-27	small_amount	1	rewarded	Right	0.387097	12	31	12:31	Smallest Dot/Random	Smallest Dot	Random	Smallest Dot	rewarded
Banja	f	0	2	11	2407	3	2011-09-27	small_amount	0	unrewarded	Right	0.863636	19	22	19:22	Biggest Dot/Random	Biggest Dot	Random	Biggest Dot	unrewarded
Banja	f	0	2	11	2408	3	2011-09-27	small_amount	1	after	Left	0.333333	8	24	8:24	Smallest Dot/Random	Random	Random	Smallest Dot	rewarded
Banja	f	0	2	11	2409	3	2011-09-27	small_amount	0	unrewarded	Right	0.863636	19	22	19:22	Biggest Dot/Random	Random	Biggest Dot	Random	unrewarded
Banja	f	0	2	11	2410	3	2011-09-27	small_amount	1	after	Left	0.25	1	4	1:4	One/Cumulated	One	One	Cumulated	rewarded
Banja	f	0	2	11	2411	3	2011-09-27	small_amount	1	rewarded	Right	0.28125	9	32	9:32	Smallest Dot/Random	Smallest Dot	Random	Smallest Dot	rewarded
Banja	f	0	2	11	2412	3	2011-09-27	small_amount	1	rewarded	Left	0.333333	2	6	2:6	Biggest Dot/Random	Biggest Dot	Biggest Dot	Random	rewarded
Banja	f	0	2	11	2413	3	2011-09-27	small_amount	0	unrewarded	Right	0.625	10	16	10:16	Smallest Dot/Random	Random	Smallest Dot	Random	unrewarded
Banja	f	0	2	11	2414	3	2011-09-27	small_amount	0	after	Right	0.333333	2	6	2:6	Biggest Dot/Random	Random	Biggest Dot	Random	rewarded
Banja	f	0	2	11	2416	3	2011-09-27	small_amount	1	rewarded	Right	0.125	1	8	1:8	One/Cumulated	One	Cumulated	One	rewarded
Banja	f	0	2	11	2417	3	2011-09-27	small_amount	1	rewarded	Left	0.37931	11	29	11:29	Smallest Dot/Random	Smallest Dot	Smallest Dot	Random	rewarded
Banja	f	0	2	11	2418	3	2011-09-27	small_amount	1	unrewarded	Right	0.75	21	28	21:28	Biggest Dot/Random	Biggest Dot	Random	Biggest Dot	unrewarded
Banja	f	0	2	11	2419	3	2011-09-27	small_amount	1	after	Left	0.375	3	8	3:8	Smallest Dot/Random	Random	Random	Smallest Dot	rewarded
Banja	f	0	2	11	2420	3	2011-09-27	small_amount	0	rewarded	Right	0.375	3	8	3:8	Biggest Dot/Random	Random	Biggest Dot	Random	rewarded
Banja	f	0	2	11	2423	3	2011-09-27	small_amount	1	rewarded	Left	0.25	1	4	1:4	One/Cumulated	One	One	Cumulated	rewarded
Banja	f	0	2	11	2424	3	2011-09-27	small_amount	1	unrewarded	Right	0.625	10	16	10:16	Smallest Dot/Random	Smallest Dot	Random	Smallest Dot	unrewarded
Banja	f	0	2	11	2425	3	2011-09-27	small_amount	0	after	Right	0.333333	8	24	8:24	Biggest Dot/Random	Biggest Dot	Random	Biggest Dot	rewarded
Banja	f	0	2	11	2427	3	2011-09-27	small_amount	1	rewarded	Right	0.387097	12	31	12:31	Smallest Dot/Random	Random	Smallest Dot	Random	rewarded
Banja	f	0	2	11	2428	3	2011-09-27	small_amount	1	rewarded	Left	0.37931	11	29	11:29	Biggest Dot/Random	Random	Random	Biggest Dot	rewarded
Banja	f	0	2	11	2429	3	2011-09-27	small_amount	1	rewarded	Left	0.28125	9	32	9:32	Smallest Dot/Random	Smallest Dot	Smallest Dot	Random	rewarded
Banja	f	0	2	11	2430	3	2011-09-27	small_amount	1	rewarded	Right	0.333333	9	27	9:27	Biggest Dot/Random	Biggest Dot	Random	Biggest Dot	rewarded
Banja	f	0	2	11	2431	3	2011-09-27	small_amount	1	unrewarded	Left	0.75	21	28	21:28	Smallest Dot/Random	Random	Random	Smallest Dot	unrewarded
Banja	f	0	2	11	2432	3	2011-09-27	small_amount	0	after	Left	0.28125	9	32	9:32	Biggest Dot/Random	Random	Random	Biggest Dot	rewarded
Banja	f	0	2	11	2435	3	2011-09-27	small_amount	1	rewarded	Left	0.375	3	8	3:8	Smallest Dot/Random	Smallest Dot	Smallest Dot	Random	rewarded
Banja	f	0	2	11	2436	3	2011-09-27	small_amount	1	rewarded	Right	0.37931	11	29	11:29	Biggest Dot/Random	Biggest Dot	Random	Biggest Dot	rewarded
Banja	f	0	2	11	2437	3	2011-09-27	small_amount	1	rewarded	Left	0.333333	2	6	2:6	Smallest Dot/Random	Random	Random	Smallest Dot	rewarded
Banja	f	0	2	11	2438	3	2011-09-27	small_amount	1	rewarded	Left	0.333333	9	27	9:27	Biggest Dot/Random	Random	Random	Biggest Dot	rewarded
Banja	f	0	2	11	2439	3	2011-09-27	small_amount	1	rewarded	Left	0.125	1	8	1:8	One/Cumulated	One	One	Cumulated	rewarded
Banja	f	0	2	11	2440	3	2011-09-27	small_amount	1	rewarded	Left	0.125	1	8	1:8	One/Cumulated	One	One	Cumulated	rewarded
Banja	f	0	2	11	2441	3	2011-09-27	small_amount	1	rewarded	Right	0.333333	8	24	8:24	Smallest Dot/Random	Smallest Dot	Random	Smallest Dot	rewarded
Banja	f	0	2	11	2442	4	2011-09-27	small_amount	1	rewarded	Left	0.125	1	8	1:8	One/Cumulated	One	One	Cumulated	rewarded
Banja	f	0	2	11	2443	4	2011-09-27	small_amount	1	rewarded	Right	0.333333	9	27	9:27	Biggest Dot/Random	Biggest Dot	Random	Biggest Dot	rewarded
Banja	f	0	2	11	2444	4	2011-09-27	small_amount	1	rewarded	Right	0.333333	9	27	9:27	Smallest Dot/Random	Random	Smallest Dot	Random	rewarded
Banja	f	0	2	11	2445	4	2011-09-27	small_amount	1	rewarded	Left	0.375	3	8	3:8	Biggest Dot/Random	Random	Random	Biggest Dot	rewarded
Banja	f	0	2	11	2446	4	2011-09-27	small_amount	1	rewarded	Right	0.375	3	8	3:8	Smallest Dot/Random	Smallest Dot	Random	Smallest Dot	rewarded
Banja	f	0	2	11	2447	4	2011-09-27	small_amount	1	unrewarded	Left	0.75	21	28	21:28	Biggest Dot/Random	Biggest Dot	Biggest Dot	Random	unrewarded
Banja	f	0	2	11	2448	4	2011-09-27	small_amount	1	after	Left	0.28125	9	32	9:32	Smallest Dot/Random	Random	Random	Smallest Dot	rewarded
Banja	f	0	2	11	2449	4	2011-09-27	small_amount	0	unrewarded	Right	0.625	10	16	10:16	Biggest Dot/Random	Random	Biggest Dot	Random	unrewarded
Banja	f	0	2	11	2450	4	2011-09-27	small_amount	0	after	Right	0.37931	11	29	11:29	Smallest Dot/Random	Smallest Dot	Random	Smallest Dot	rewarded
Banja	f	0	2	11	2453	4	2011-09-27	small_amount	1	rewarded	Right	0.375	3	8	3:8	Biggest Dot/Random	Biggest Dot	Random	Biggest Dot	rewarded
Banja	f	0	2	11	2454	4	2011-09-27	small_amount	1	rewarded	Left	0.28125	9	32	9:32	Smallest Dot/Random	Random	Random	Smallest Dot	rewarded
Banja	f	0	2	11	2455	4	2011-09-27	small_amount	1	rewarded	Right	0.333333	2	6	2:6	Biggest Dot/Random	Random	Biggest Dot	Random	rewarded
Banja	f	0	2	11	2456	4	2011-09-27	small_amount	0	rewarded	Right	0.25	1	4	1:4	One/Cumulated	One	Cumulated	One	rewarded
Banja	f	0	2	11	2458	4	2011-09-27	small_amount	1	rewarded	Left	0.37931	11	29	11:29	Smallest Dot/Random	Smallest Dot	Smallest Dot	Random	rewarded
Banja	f	0	2	11	2459	4	2011-09-27	small_amount	0	unrewarded	Right	0.625	10	16	10:16	Biggest Dot/Random	Biggest Dot	Random	Biggest Dot	unrewarded
Banja	f	0	2	11	2460	4	2011-09-27	small_amount	0	after	Left	0.28125	9	32	9:32	Smallest Dot/Random	Random	Random	Smallest Dot	rewarded
Banja	f	0	2	11	2462	4	2011-09-27	small_amount	0	rewarded	Left	0.333333	2	6	2:6	Biggest Dot/Random	Random	Random	Biggest Dot	rewarded
Banja	f	0	2	11	2464	4	2011-09-27	small_amount	1	rewarded	Left	0.333333	8	24	8:24	Smallest Dot/Random	Smallest Dot	Smallest Dot	Random	rewarded
Banja	f	0	2	11	2465	4	2011-09-27	small_amount	1	rewarded	Right	0.333333	8	24	8:24	Biggest Dot/Random	Biggest Dot	Random	Biggest Dot	rewarded
Banja	f	0	2	11	2466	4	2011-09-27	small_amount	1	rewarded	Left	0.387097	12	31	12:31	Smallest Dot/Random	Random	Random	Smallest Dot	rewarded
Banja	f	0	2	11	2467	4	2011-09-27	small_amount	1	rewarded	Right	0.333333	2	6	2:6	Biggest Dot/Random	Random	Biggest Dot	Random	rewarded
Banja	f	0	2	11	2468	4	2011-09-27	small_amount	1	rewarded	Left	0.387097	12	31	12:31	Smallest Dot/Random	Smallest Dot	Smallest Dot	Random	rewarded
Banja	f	0	2	11	2469	4	2011-09-27	small_amount	0	unrewarded	Right	0.863636	19	22	19:22	Biggest Dot/Random	Biggest Dot	Random	Biggest Dot	unrewarded
Banja	f	0	2	11	2470	4	2011-09-27	small_amount	0	after	Left	0.125	1	8	1:8	One/Cumulated	One	One	Cumulated	rewarded
Banja	f	0	2	11	2472	4	2011-09-27	small_amount	1	rewarded	Right	0.333333	9	27	9:27	Smallest Dot/Random	Random	Smallest Dot	Random	rewarded
Banja	f	0	2	11	2473	4	2011-09-27	small_amount	0	rewarded	Left	0.25	1	4	1:4	One/Cumulated	One	One	Cumulated	rewarded
Banja	f	0	2	11	2475	4	2011-09-27	small_amount	1	unrewarded	Right	0.863636	19	22	19:22	Biggest Dot/Random	Random	Biggest Dot	Random	unrewarded
Banja	f	0	2	11	2476	4	2011-09-27	small_amount	1	after	Left	0.387097	12	31	12:31	Smallest Dot/Random	Smallest Dot	Smallest Dot	Random	rewarded
Banja	f	0	2	11	2477	4	2011-09-27	small_amount	1	rewarded	Right	0.25	1	4	1:4	One/Cumulated	One	Cumulated	One	rewarded
Banja	f	0	2	11	2478	4	2011-09-27	small_amount	1	unrewarded	Left	0.75	21	28	21:28	Biggest Dot/Random	Biggest Dot	Biggest Dot	Random	unrewarded
Banja	f	0	2	11	2479	4	2011-09-27	small_amount	1	after	Right	0.125	1	8	1:8	One/Cumulated	One	Cumulated	One	rewarded
Banja	f	0	2	11	2480	4	2011-09-27	small_amount	1	rewarded	Left	0.333333	8	24	8:24	Smallest Dot/Random	Random	Random	Smallest Dot	rewarded
Banja	f	0	2	11	2481	4	2011-09-27	small_amount	0	rewarded	Right	0.37931	11	29	11:29	Biggest Dot/Random	Random	Biggest Dot	Random	rewarded
Banja	f	0	2	12	2484	1	2011-09-29	small_amount	1	rewarded	Right	0.28125	9	32	9:32	Smallest Dot/Random	Random	Smallest Dot	Random	rewarded
Banja	f	0	2	12	2485	1	2011-09-29	small_amount	1	rewarded	Right	0.28125	9	32	9:32	Biggest Dot/Random	Random	Biggest Dot	Random	rewarded
Banja	f	0	2	12	2486	1	2011-09-29	small_amount	1	rewarded	Left	0.25	1	4	1:4	One/Cumulated	One	One	Cumulated	rewarded
Banja	f	0	2	12	2487	1	2011-09-29	small_amount	1	rewarded	Left	0.375	3	8	3:8	Smallest Dot/Random	Smallest Dot	Smallest Dot	Random	rewarded
Banja	f	0	2	12	2488	1	2011-09-29	small_amount	1	unrewarded	Right	0.8	12	15	12:15	Biggest Dot/Random	Biggest Dot	Random	Biggest Dot	unrewarded
Banja	f	0	2	12	2489	1	2011-09-29	small_amount	1	after	Right	0.333333	2	6	2:6	Smallest Dot/Random	Random	Smallest Dot	Random	rewarded
Banja	f	0	2	12	2490	1	2011-09-29	small_amount	1	unrewarded	Left	0.75	24	32	24:32	Biggest Dot/Random	Random	Random	Biggest Dot	unrewarded
Banja	f	0	2	12	2491	1	2011-09-29	small_amount	1	after	Left	0.37931	11	29	11:29	Smallest Dot/Random	Smallest Dot	Smallest Dot	Random	rewarded
Banja	f	0	2	12	2492	1	2011-09-29	small_amount	1	rewarded	Left	0.333333	2	6	2:6	Biggest Dot/Random	Biggest Dot	Biggest Dot	Random	rewarded
Banja	f	0	2	12	2493	1	2011-09-29	small_amount	1	rewarded	Right	0.28125	9	32	9:32	Smallest Dot/Random	Random	Smallest Dot	Random	rewarded
Banja	f	0	2	12	2494	1	2011-09-29	small_amount	1	rewarded	Right	0.333333	8	24	8:24	Biggest Dot/Random	Random	Biggest Dot	Random	rewarded
Banja	f	0	2	12	2495	1	2011-09-29	small_amount	1	rewarded	Left	0.333333	9	27	9:27	Smallest Dot/Random	Smallest Dot	Smallest Dot	Random	rewarded
Banja	f	0	2	12	2496	1	2011-09-29	small_amount	1	rewarded	Left	0.333333	9	27	9:27	Biggest Dot/Random	Biggest Dot	Biggest Dot	Random	rewarded
Banja	f	0	2	12	2497	1	2011-09-29	small_amount	1	rewarded	Left	0.333333	8	24	8:24	Smallest Dot/Random	Random	Random	Smallest Dot	rewarded
Banja	f	0	2	12	2498	1	2011-09-29	small_amount	1	rewarded	Right	0.25	1	4	1:4	One/Cumulated	One	Cumulated	One	rewarded
Banja	f	0	2	12	2499	1	2011-09-29	small_amount	0	unrewarded	Right	0.88	22	25	22:25	Biggest Dot/Random	Random	Biggest Dot	Random	unrewarded
Banja	f	0	2	12	2500	1	2011-09-29	small_amount	0	after	Right	0.125	1	8	1:8	One/Cumulated	One	Cumulated	One	rewarded
Banja	f	0	2	12	2502	1	2011-09-29	small_amount	1	rewarded	Left	0.375	3	8	3:8	Smallest Dot/Random	Smallest Dot	Smallest Dot	Random	rewarded
Banja	f	0	2	12	2503	1	2011-09-29	small_amount	1	rewarded	Right	0.387097	12	31	12:31	Biggest Dot/Random	Biggest Dot	Random	Biggest Dot	rewarded
Banja	f	0	2	12	2504	1	2011-09-29	small_amount	0	unrewarded	Right	0.88	22	25	22:25	Smallest Dot/Random	Random	Smallest Dot	Random	unrewarded
Banja	f	0	2	12	2505	1	2011-09-29	small_amount	1	after	Left	0.125	1	8	1:8	One/Cumulated	One	One	Cumulated	rewarded
Banja	f	0	2	12	2506	1	2011-09-29	small_amount	0	rewarded	Right	0.25	1	4	1:4	One/Cumulated	One	Cumulated	One	rewarded
Banja	f	0	2	12	2508	1	2011-09-29	small_amount	1	rewarded	Left	0.387097	12	31	12:31	Biggest Dot/Random	Random	Random	Biggest Dot	rewarded
Banja	f	0	2	12	2509	1	2011-09-29	small_amount	1	rewarded	Left	0.333333	8	24	8:24	Smallest Dot/Random	Smallest Dot	Smallest Dot	Random	rewarded
Banja	f	0	2	12	2510	1	2011-09-29	small_amount	1	rewarded	Left	0.387097	12	31	12:31	Biggest Dot/Random	Biggest Dot	Biggest Dot	Random	rewarded
Banja	f	0	2	12	2511	1	2011-09-29	small_amount	1	rewarded	Right	0.125	1	8	1:8	One/Cumulated	One	Cumulated	One	rewarded
Banja	f	0	2	12	2512	1	2011-09-29	small_amount	1	rewarded	Right	0.333333	9	27	9:27	Smallest Dot/Random	Random	Smallest Dot	Random	rewarded
Banja	f	0	2	12	2513	1	2011-09-29	small_amount	1	unrewarded	Left	0.8	12	15	12:15	Biggest Dot/Random	Random	Random	Biggest Dot	unrewarded
Banja	f	0	2	12	2514	1	2011-09-29	small_amount	1	after	Left	0.37931	11	29	11:29	Smallest Dot/Random	Smallest Dot	Smallest Dot	Random	rewarded
Banja	f	0	2	12	2515	1	2011-09-29	small_amount	1	unrewarded	Right	0.75	24	32	24:32	Biggest Dot/Random	Biggest Dot	Random	Biggest Dot	unrewarded
Banja	f	0	2	12	2516	1	2011-09-29	small_amount	1	after	Right	0.375	3	8	3:8	Smallest Dot/Random	Random	Smallest Dot	Random	rewarded
Banja	f	0	2	12	2517	1	2011-09-29	small_amount	1	rewarded	Right	0.333333	2	6	2:6	Biggest Dot/Random	Random	Biggest Dot	Random	rewarded
Banja	f	0	2	12	2518	1	2011-09-29	small_amount	1	rewarded	Left	0.37931	11	29	11:29	Smallest Dot/Random	Smallest Dot	Smallest Dot	Random	rewarded
Banja	f	0	2	12	2519	2	2011-09-29	small_amount	1	rewarded	Left	0.37931	11	29	11:29	Smallest Dot/Random	Random	Random	Smallest Dot	rewarded
Banja	f	0	2	12	2520	2	2011-09-29	small_amount	1	rewarded	Right	0.25	1	4	1:4	One/Cumulated	One	Cumulated	One	rewarded
Banja	f	0	2	12	2521	2	2011-09-29	small_amount	1	rewarded	Left	0.125	1	8	1:8	One/Cumulated	One	One	Cumulated	rewarded
Banja	f	0	2	12	2522	2	2011-09-29	small_amount	1	rewarded	Left	0.333333	8	24	8:24	Biggest Dot/Random	Random	Random	Biggest Dot	rewarded
Banja	f	0	2	12	2523	2	2011-09-29	small_amount	1	rewarded	Right	0.375	3	8	3:8	Smallest Dot/Random	Smallest Dot	Random	Smallest Dot	rewarded
Banja	f	0	2	12	2524	2	2011-09-29	small_amount	1	rewarded	Left	0.28125	9	32	9:32	Biggest Dot/Random	Biggest Dot	Biggest Dot	Random	rewarded
Banja	f	0	2	12	2525	2	2011-09-29	small_amount	1	rewarded	Right	0.37931	11	29	11:29	Smallest Dot/Random	Random	Smallest Dot	Random	rewarded
Banja	f	0	2	12	2526	2	2011-09-29	small_amount	1	rewarded	Left	0.333333	2	6	2:6	Biggest Dot/Random	Random	Random	Biggest Dot	rewarded
Banja	f	0	2	12	2527	2	2011-09-29	small_amount	1	rewarded	Right	0.333333	2	6	2:6	Smallest Dot/Random	Smallest Dot	Random	Smallest Dot	rewarded
Banja	f	0	2	12	2528	2	2011-09-29	small_amount	1	rewarded	Right	0.333333	2	6	2:6	Biggest Dot/Random	Biggest Dot	Random	Biggest Dot	rewarded
Banja	f	0	2	12	2529	2	2011-09-29	small_amount	1	unrewarded	Left	0.88	22	25	22:25	Smallest Dot/Random	Random	Random	Smallest Dot	unrewarded
Banja	f	0	2	12	2530	2	2011-09-29	small_amount	1	after	Left	0.125	1	8	1:8	One/Cumulated	One	One	Cumulated	rewarded
Banja	f	0	2	12	2531	2	2011-09-29	small_amount	0	rewarded	Right	0.28125	9	32	9:32	Biggest Dot/Random	Random	Biggest Dot	Random	rewarded
Banja	f	0	2	12	2534	2	2011-09-29	small_amount	1	unrewarded	Left	0.8	12	15	12:15	Smallest Dot/Random	Smallest Dot	Smallest Dot	Random	unrewarded
Banja	f	0	2	12	2535	2	2011-09-29	small_amount	0	after	Right	0.375	3	8	3:8	Biggest Dot/Random	Biggest Dot	Random	Biggest Dot	rewarded
Banja	f	0	2	12	2537	2	2011-09-29	small_amount	1	rewarded	Right	0.333333	9	27	9:27	Smallest Dot/Random	Random	Smallest Dot	Random	rewarded
Banja	f	0	2	12	2538	2	2011-09-29	small_amount	0	rewarded	Right	0.333333	9	27	9:27	Biggest Dot/Random	Random	Biggest Dot	Random	rewarded
Banja	f	0	2	12	2541	2	2011-09-29	small_amount	1	rewarded	Left	0.333333	8	24	8:24	Smallest Dot/Random	Smallest Dot	Smallest Dot	Random	rewarded
Banja	f	0	2	12	2542	2	2011-09-29	small_amount	1	rewarded	Right	0.25	1	4	1:4	One/Cumulated	One	Cumulated	One	rewarded
Banja	f	0	2	12	2543	2	2011-09-29	small_amount	0	rewarded	Right	0.25	1	4	1:4	One/Cumulated	One	Cumulated	One	rewarded
Banja	f	0	2	12	2546	2	2011-09-29	small_amount	1	unrewarded	Left	0.8	12	15	12:15	Biggest Dot/Random	Biggest Dot	Biggest Dot	Random	unrewarded
Banja	f	0	2	12	2547	2	2011-09-29	small_amount	1	after	Left	0.387097	12	31	12:31	Smallest Dot/Random	Random	Random	Smallest Dot	rewarded
Banja	f	0	2	12	2548	2	2011-09-29	small_amount	0	rewarded	Right	0.333333	8	24	8:24	Biggest Dot/Random	Random	Biggest Dot	Random	rewarded
Banja	f	0	2	12	2550	2	2011-09-29	small_amount	1	rewarded	Right	0.375	3	8	3:8	Smallest Dot/Random	Smallest Dot	Random	Smallest Dot	rewarded
Banja	f	0	2	12	2551	2	2011-09-29	small_amount	1	rewarded	Left	0.387097	12	31	12:31	Biggest Dot/Random	Biggest Dot	Biggest Dot	Random	rewarded
Banja	f	0	2	12	2552	2	2011-09-29	small_amount	0	unrewarded	Right	0.75	24	32	24:32	Smallest Dot/Random	Random	Smallest Dot	Random	unrewarded
Banja	f	0	2	12	2553	2	2011-09-29	small_amount	1	after	Left	0.387097	12	31	12:31	Biggest Dot/Random	Random	Random	Biggest Dot	rewarded
Banja	f	0	2	12	2554	2	2011-09-29	small_amount	1	unrewarded	Left	0.75	24	32	24:32	Smallest Dot/Random	Smallest Dot	Smallest Dot	Random	unrewarded
Banja	f	0	2	12	2555	2	2011-09-29	small_amount	1	after	Left	0.28125	9	32	9:32	Biggest Dot/Random	Biggest Dot	Biggest Dot	Random	rewarded
Banja	f	0	2	12	2556	2	2011-09-29	small_amount	0	unrewarded	Right	0.88	22	25	22:25	Smallest Dot/Random	Random	Smallest Dot	Random	unrewarded
Banja	f	0	2	12	2557	2	2011-09-29	small_amount	1	after	Left	0.125	1	8	1:8	One/Cumulated	One	One	Cumulated	rewarded
Banja	f	0	2	12	2558	2	2011-09-29	small_amount	1	rewarded	Right	0.333333	9	27	9:27	Biggest Dot/Random	Random	Biggest Dot	Random	rewarded
Banja	f	0	2	12	2559	2	2011-09-29	small_amount	1	rewarded	Right	0.37931	11	29	11:29	Smallest Dot/Random	Smallest Dot	Random	Smallest Dot	rewarded
Banja	f	0	2	12	2560	3	2011-09-29	small_amount	1	rewarded	Right	0.333333	9	27	9:27	Smallest Dot/Random	Random	Smallest Dot	Random	rewarded
Banja	f	0	2	12	2561	3	2011-09-29	small_amount	0	rewarded	Left	0.25	1	4	1:4	One/Cumulated	One	One	Cumulated	rewarded
Banja	f	0	2	12	2565	3	2011-09-29	small_amount	1	rewarded	Right	0.28125	9	32	9:32	Biggest Dot/Random	Random	Biggest Dot	Random	rewarded
Banja	f	0	2	12	2566	3	2011-09-29	small_amount	0	unrewarded	Right	0.8	12	15	12:15	Smallest Dot/Random	Smallest Dot	Random	Smallest Dot	unrewarded
Banja	f	0	2	12	2567	3	2011-09-29	small_amount	1	after	Right	0.333333	2	6	2:6	Biggest Dot/Random	Biggest Dot	Random	Biggest Dot	rewarded
Banja	f	0	2	12	2568	3	2011-09-29	small_amount	1	rewarded	Left	0.387097	12	31	12:31	Smallest Dot/Random	Random	Random	Smallest Dot	rewarded
Banja	f	0	2	12	2569	3	2011-09-29	small_amount	1	rewarded	Right	0.125	1	8	1:8	One/Cumulated	One	Cumulated	One	rewarded
Banja	f	0	2	12	2570	3	2011-09-29	small_amount	1	rewarded	Left	0.375	3	8	3:8	Biggest Dot/Random	Random	Random	Biggest Dot	rewarded
Banja	f	0	2	12	2571	3	2011-09-29	small_amount	0	rewarded	Left	0.25	1	4	1:4	One/Cumulated	One	One	Cumulated	rewarded
Banja	f	0	2	12	2574	3	2011-09-29	small_amount	1	rewarded	Right	0.37931	11	29	11:29	Smallest Dot/Random	Smallest Dot	Random	Smallest Dot	rewarded
Banja	f	0	2	12	2575	3	2011-09-29	small_amount	1	rewarded	Right	0.125	1	8	1:8	One/Cumulated	One	Cumulated	One	rewarded
Banja	f	0	2	12	2576	3	2011-09-29	small_amount	1	rewarded	Left	0.37931	11	29	11:29	Biggest Dot/Random	Biggest Dot	Biggest Dot	Random	rewarded
Banja	f	0	2	12	2577	3	2011-09-29	small_amount	0	unrewarded	Right	0.88	22	25	22:25	Smallest Dot/Random	Random	Smallest Dot	Random	unrewarded
Banja	f	0	2	12	2578	3	2011-09-29	small_amount	1	after	Left	0.333333	2	6	2:6	Biggest Dot/Random	Random	Random	Biggest Dot	rewarded
Banja	f	0	2	12	2579	3	2011-09-29	small_amount	1	rewarded	Right	0.333333	9	27	9:27	Smallest Dot/Random	Smallest Dot	Random	Smallest Dot	rewarded
Banja	f	0	2	12	2580	3	2011-09-29	small_amount	0	unrewarded	Right	0.75	24	32	24:32	Biggest Dot/Random	Biggest Dot	Random	Biggest Dot	unrewarded
Banja	f	0	2	12	2581	3	2011-09-29	small_amount	0	after	Right	0.25	1	4	1:4	One/Cumulated	One	Cumulated	One	rewarded
Banja	f	0	2	12	2583	3	2011-09-29	small_amount	1	rewarded	Left	0.375	3	8	3:8	Smallest Dot/Random	Random	Random	Smallest Dot	rewarded
Banja	f	0	2	12	2584	3	2011-09-29	small_amount	1	rewarded	Left	0.333333	8	24	8:24	Biggest Dot/Random	Random	Random	Biggest Dot	rewarded
Banja	f	0	2	12	2585	3	2011-09-29	small_amount	1	rewarded	Right	0.28125	9	32	9:32	Smallest Dot/Random	Smallest Dot	Random	Smallest Dot	rewarded
Banja	f	0	2	12	2586	3	2011-09-29	small_amount	1	unrewarded	Right	0.75	24	32	24:32	Biggest Dot/Random	Biggest Dot	Random	Biggest Dot	unrewarded
Banja	f	0	2	12	2587	3	2011-09-29	small_amount	1	after	Left	0.125	1	8	1:8	One/Cumulated	One	One	Cumulated	rewarded
Banja	f	0	2	12	2588	3	2011-09-29	small_amount	1	rewarded	Left	0.333333	9	27	9:27	Smallest Dot/Random	Random	Random	Smallest Dot	rewarded
Banja	f	0	2	12	2589	3	2011-09-29	small_amount	1	rewarded	Left	0.28125	9	32	9:32	Biggest Dot/Random	Random	Random	Biggest Dot	rewarded
Banja	f	0	2	12	2590	3	2011-09-29	small_amount	1	rewarded	Right	0.387097	12	31	12:31	Smallest Dot/Random	Smallest Dot	Random	Smallest Dot	rewarded
Banja	f	0	2	12	2591	3	2011-09-29	small_amount	1	rewarded	Right	0.375	3	8	3:8	Biggest Dot/Random	Biggest Dot	Random	Biggest Dot	rewarded
Banja	f	0	2	12	2592	3	2011-09-29	small_amount	1	unrewarded	Left	0.8	12	15	12:15	Smallest Dot/Random	Random	Random	Smallest Dot	unrewarded
Banja	f	0	2	12	2593	3	2011-09-29	small_amount	1	after	Left	0.333333	8	24	8:24	Biggest Dot/Random	Random	Random	Biggest Dot	rewarded
Banja	f	0	2	12	2594	3	2011-09-29	small_amount	0	unrewarded	Right	0.88	22	25	22:25	Smallest Dot/Random	Smallest Dot	Random	Smallest Dot	unrewarded
Banja	f	0	2	12	2595	3	2011-09-29	small_amount	1	after	Right	0.333333	2	6	2:6	Biggest Dot/Random	Biggest Dot	Random	Biggest Dot	rewarded
Banja	f	0	2	12	2596	3	2011-09-29	small_amount	1	rewarded	Left	0.387097	12	31	12:31	Smallest Dot/Random	Random	Random	Smallest Dot	rewarded
Banja	f	0	2	12	2597	3	2011-09-29	small_amount	0	rewarded	Left	0.333333	8	24	8:24	Biggest Dot/Random	Random	Random	Biggest Dot	rewarded
Banja	f	0	2	12	2599	3	2011-09-29	small_amount	1	rewarded	Left	0.37931	11	29	11:29	Smallest Dot/Random	Smallest Dot	Smallest Dot	Random	rewarded
Banja	f	0	2	12	2600	4	2011-10-06	small_amount	1	rewarded	Right	0.125	1	8	1:8	One/Cumulated	One	Cumulated	One	rewarded
Banja	f	0	2	12	2601	4	2011-10-06	small_amount	1	rewarded	Right	0.333333	9	27	9:27	Biggest Dot/Random	Random	Biggest Dot	Random	rewarded
Banja	f	0	2	12	2602	4	2011-10-06	small_amount	1	rewarded	Left	0.37931	11	29	11:29	Smallest Dot/Random	Smallest Dot	Smallest Dot	Random	rewarded
Banja	f	0	2	12	2603	4	2011-10-06	small_amount	1	rewarded	Right	0.125	1	8	1:8	One/Cumulated	One	Cumulated	One	rewarded
Banja	f	0	2	12	2604	4	2011-10-06	small_amount	1	rewarded	Left	0.28125	9	32	9:32	Biggest Dot/Random	Biggest Dot	Biggest Dot	Random	rewarded
Banja	f	0	2	12	2605	4	2011-10-06	small_amount	1	rewarded	Right	0.125	1	8	1:8	One/Cumulated	One	Cumulated	One	rewarded
Banja	f	0	2	12	2606	4	2011-10-06	small_amount	1	rewarded	Right	0.375	3	8	3:8	Smallest Dot/Random	Random	Smallest Dot	Random	rewarded
Banja	f	0	2	12	2607	4	2011-10-06	small_amount	0	unrewarded	Right	0.88	22	25	22:25	Biggest Dot/Random	Random	Biggest Dot	Random	unrewarded
Banja	f	0	2	12	2608	4	2011-10-06	small_amount	1	after	Left	0.333333	8	24	8:24	Smallest Dot/Random	Smallest Dot	Smallest Dot	Random	rewarded
Banja	f	0	2	12	2609	4	2011-10-06	small_amount	1	rewarded	Right	0.387097	12	31	12:31	Biggest Dot/Random	Biggest Dot	Random	Biggest Dot	rewarded
Banja	f	0	2	12	2610	4	2011-10-06	small_amount	1	unrewarded	Right	0.75	24	32	24:32	Smallest Dot/Random	Random	Smallest Dot	Random	unrewarded
Banja	f	0	2	12	2611	4	2011-10-06	small_amount	0	after	Right	0.28125	9	32	9:32	Biggest Dot/Random	Random	Biggest Dot	Random	rewarded
Banja	f	0	2	12	2613	4	2011-10-06	small_amount	1	rewarded	Left	0.333333	8	24	8:24	Smallest Dot/Random	Smallest Dot	Smallest Dot	Random	rewarded
Banja	f	0	2	12	2614	4	2011-10-06	small_amount	1	rewarded	Left	0.333333	2	6	2:6	Biggest Dot/Random	Biggest Dot	Biggest Dot	Random	rewarded
Banja	f	0	2	12	2615	4	2011-10-06	small_amount	1	unrewarded	Right	0.75	24	32	24:32	Smallest Dot/Random	Random	Smallest Dot	Random	unrewarded
Banja	f	0	2	12	2616	4	2011-10-06	small_amount	0	after	Left	0.25	1	4	1:4	One/Cumulated	One	One	Cumulated	rewarded
Banja	f	0	2	12	2620	4	2011-10-06	small_amount	1	rewarded	Left	0.37931	11	29	11:29	Biggest Dot/Random	Random	Random	Biggest Dot	rewarded
Banja	f	0	2	12	2621	4	2011-10-06	small_amount	1	rewarded	Right	0.333333	8	24	8:24	Smallest Dot/Random	Smallest Dot	Random	Smallest Dot	rewarded
Banja	f	0	2	12	2622	4	2011-10-06	small_amount	1	unrewarded	Right	0.8	12	15	12:15	Biggest Dot/Random	Biggest Dot	Random	Biggest Dot	unrewarded
Banja	f	0	2	12	2623	4	2011-10-06	small_amount	1	after	Right	0.375	3	8	3:8	Smallest Dot/Random	Random	Smallest Dot	Random	rewarded
Banja	f	0	2	12	2624	4	2011-10-06	small_amount	1	unrewarded	Left	0.8	12	15	12:15	Biggest Dot/Random	Random	Random	Biggest Dot	unrewarded
Banja	f	0	2	12	2625	4	2011-10-06	small_amount	1	after	Right	0.37931	11	29	11:29	Smallest Dot/Random	Smallest Dot	Random	Smallest Dot	rewarded
Banja	f	0	2	12	2626	4	2011-10-06	small_amount	1	rewarded	Left	0.333333	2	6	2:6	Biggest Dot/Random	Biggest Dot	Biggest Dot	Random	rewarded
Banja	f	0	2	12	2627	4	2011-10-06	small_amount	1	rewarded	Left	0.387097	12	31	12:31	Smallest Dot/Random	Random	Random	Smallest Dot	rewarded
Banja	f	0	2	12	2628	4	2011-10-06	small_amount	1	rewarded	Left	0.333333	2	6	2:6	Biggest Dot/Random	Random	Random	Biggest Dot	rewarded
Banja	f	0	2	12	2629	4	2011-10-06	small_amount	1	rewarded	Right	0.333333	9	27	9:27	Smallest Dot/Random	Smallest Dot	Random	Smallest Dot	rewarded
Banja	f	0	2	12	2630	4	2011-10-06	small_amount	1	rewarded	Right	0.28125	9	32	9:32	Biggest Dot/Random	Biggest Dot	Random	Biggest Dot	rewarded
Banja	f	0	2	12	2631	4	2011-10-06	small_amount	1	rewarded	Left	0.375	3	8	3:8	Smallest Dot/Random	Random	Random	Smallest Dot	rewarded
Banja	f	0	2	12	2632	4	2011-10-06	small_amount	1	rewarded	Left	0.387097	12	31	12:31	Biggest Dot/Random	Random	Random	Biggest Dot	rewarded
Banja	f	0	2	12	2633	4	2011-10-06	small_amount	1	unrewarded	Left	0.88	22	25	22:25	Smallest Dot/Random	Smallest Dot	Smallest Dot	Random	unrewarded
Banja	f	0	2	12	2634	4	2011-10-06	small_amount	0	after	Right	0.333333	9	27	9:27	Biggest Dot/Random	Biggest Dot	Random	Biggest Dot	rewarded
Banja	f	0	2	12	2636	4	2011-10-06	small_amount	1	rewarded	Left	0.25	1	4	1:4	One/Cumulated	One	One	Cumulated	rewarded
Banja	f	0	2	12	2637	4	2011-10-06	small_amount	0	rewarded	Left	0.25	1	4	1:4	One/Cumulated	One	One	Cumulated	rewarded
Guiness	f	1	1	7	2337	1	2011-09-07	small_amount	0	rewarded	Left	0.37931	11	29	11:29	Smallest Dot/Random	Random	Random	Smallest Dot	rewarded
Guiness	f	1	1	7	2340	1	2011-09-07	small_amount	1	rewarded	Right	0.333333	2	6	2:6	Biggest Dot/Random	Random	Biggest Dot	Random	rewarded
Guiness	f	1	1	7	2341	1	2011-09-07	small_amount	0	rewarded	Left	0.333333	2	6	2:6	Smallest Dot/Random	Smallest Dot	Smallest Dot	Random	rewarded
Guiness	f	1	1	7	2344	1	2011-09-07	small_amount	0	rewarded	Left	0.333333	9	27	9:27	Biggest Dot/Random	Biggest Dot	Biggest Dot	Random	rewarded
Guiness	f	1	1	7	2346	1	2011-09-07	small_amount	1	unrewarded	Right	0.4	12	30	12:30	Smallest Dot/Random	Random	Smallest Dot	Random	unrewarded
Guiness	f	1	1	7	2347	1	2011-09-07	small_amount	0	after	Left	0.28125	9	32	9:32	Biggest Dot/Random	Random	Random	Biggest Dot	rewarded
Guiness	f	1	1	7	2349	1	2011-09-07	small_amount	1	rewarded	Right	0.125	1	8	1:8	One/Cumulated	One	Cumulated	One	rewarded
Guiness	f	1	1	7	2350	1	2011-09-07	small_amount	1	unrewarded	Left	0.333333	10	30	10:30	Smallest Dot/Random	Smallest Dot	Smallest Dot	Random	unrewarded
Guiness	f	1	1	7	2351	1	2011-09-07	small_amount	1	after	Right	0.375	3	8	3:8	Biggest Dot/Random	Biggest Dot	Random	Biggest Dot	rewarded
Guiness	f	1	1	7	2352	1	2011-09-07	small_amount	1	unrewarded	Left	0.333333	10	30	10:30	Smallest Dot/Random	Random	Random	Smallest Dot	unrewarded
Guiness	f	1	1	7	2353	1	2011-09-07	small_amount	1	after	Right	0.37931	11	29	11:29	Biggest Dot/Random	Random	Biggest Dot	Random	rewarded
Guiness	f	1	1	7	2354	1	2011-09-07	small_amount	1	rewarded	Right	0.375	3	8	3:8	Smallest Dot/Random	Smallest Dot	Random	Smallest Dot	rewarded
Guiness	f	1	1	7	2355	1	2011-09-07	small_amount	1	rewarded	Left	0.28125	9	32	9:32	Biggest Dot/Random	Biggest Dot	Biggest Dot	Random	rewarded
Guiness	f	1	1	7	2356	1	2011-09-07	small_amount	1	rewarded	Right	0.25	1	4	1:4	One/Cumulated	One	Cumulated	One	rewarded
Guiness	f	1	1	7	2357	1	2011-09-07	small_amount	1	rewarded	Left	0.28125	9	32	9:32	Smallest Dot/Random	Random	Random	Smallest Dot	rewarded
Guiness	f	1	1	7	2358	1	2011-09-07	small_amount	1	rewarded	Right	0.333333	2	6	2:6	Biggest Dot/Random	Random	Biggest Dot	Random	rewarded
Guiness	f	1	1	7	2359	1	2011-09-07	small_amount	1	rewarded	Right	0.375	3	8	3:8	Smallest Dot/Random	Smallest Dot	Random	Smallest Dot	rewarded
Guiness	f	1	1	7	2360	1	2011-09-07	small_amount	1	rewarded	Left	0.25	1	4	1:4	One/Cumulated	One	One	Cumulated	rewarded
Guiness	f	1	1	7	2361	1	2011-09-07	small_amount	1	rewarded	Left	0.333333	8	24	8:24	Biggest Dot/Random	Biggest Dot	Biggest Dot	Random	rewarded
Guiness	f	1	1	7	2362	1	2011-09-07	small_amount	1	unrewarded	Right	0.5	9	18	9:18	Smallest Dot/Random	Random	Smallest Dot	Random	unrewarded
Guiness	f	1	1	7	2363	1	2011-09-07	small_amount	1	after	Left	0.25	1	4	1:4	One/Cumulated	One	One	Cumulated	rewarded
Guiness	f	1	1	7	2364	1	2011-09-07	small_amount	1	rewarded	Right	0.37931	11	29	11:29	Biggest Dot/Random	Random	Biggest Dot	Random	rewarded
Guiness	f	1	1	7	2365	1	2011-09-07	small_amount	1	rewarded	Left	0.125	1	8	1:8	One/Cumulated	One	One	Cumulated	rewarded
Guiness	f	1	1	7	2366	1	2011-09-07	small_amount	0	unrewarded	Left	0.5	9	18	9:18	Smallest Dot/Random	Smallest Dot	Smallest Dot	Random	unrewarded
Guiness	f	1	1	7	2367	1	2011-09-07	small_amount	1	after	Right	0.387097	12	31	12:31	Biggest Dot/Random	Biggest Dot	Random	Biggest Dot	rewarded
Guiness	f	1	1	7	2368	1	2011-09-07	small_amount	1	rewarded	Right	0.333333	8	24	8:24	Smallest Dot/Random	Random	Smallest Dot	Random	rewarded
Guiness	f	1	1	7	2369	1	2011-09-07	small_amount	1	unrewarded	Right	0.4	12	30	12:30	Biggest Dot/Random	Random	Biggest Dot	Random	unrewarded
Guiness	f	1	1	7	2370	1	2011-09-07	small_amount	1	after	Left	0.387097	12	31	12:31	Smallest Dot/Random	Smallest Dot	Smallest Dot	Random	rewarded
Guiness	f	1	1	7	2371	1	2011-09-07	small_amount	1	rewarded	Right	0.387097	12	31	12:31	Biggest Dot/Random	Biggest Dot	Random	Biggest Dot	rewarded
Guiness	f	1	1	7	2372	1	2011-09-07	small_amount	1	rewarded	Right	0.125	1	8	1:8	One/Cumulated	One	Cumulated	One	rewarded
Guiness	f	1	1	7	2373	1	2011-09-07	small_amount	1	rewarded	Left	0.333333	9	27	9:27	Smallest Dot/Random	Random	Random	Smallest Dot	rewarded
Guiness	f	1	1	7	2374	1	2011-09-07	small_amount	1	rewarded	Left	0.333333	9	27	9:27	Biggest Dot/Random	Random	Random	Biggest Dot	rewarded
Guiness	f	1	1	7	2375	1	2011-09-07	small_amount	1	rewarded	Right	0.333333	8	24	8:24	Smallest Dot/Random	Smallest Dot	Random	Smallest Dot	rewarded
Guiness	f	1	1	7	2376	2	2011-09-08	small_amount	1	rewarded	Right	0.25	1	4	1:4	One/Cumulated	One	Cumulated	One	rewarded
Guiness	f	1	1	7	2377	2	2011-09-08	small_amount	1	rewarded	Left	0.375	3	8	3:8	Biggest Dot/Random	Biggest Dot	Biggest Dot	Random	rewarded
Guiness	f	1	1	7	2378	2	2011-09-08	small_amount	1	rewarded	Right	0.333333	9	27	9:27	Smallest Dot/Random	Random	Smallest Dot	Random	rewarded
Guiness	f	1	1	7	2379	2	2011-09-08	small_amount	0	rewarded	Left	0.333333	8	24	8:24	Biggest Dot/Random	Random	Random	Biggest Dot	rewarded
Guiness	f	1	1	7	2382	2	2011-09-08	small_amount	1	unrewarded	Right	0.5	9	18	9:18	Smallest Dot/Random	Smallest Dot	Random	Smallest Dot	unrewarded
Guiness	f	1	1	7	2383	2	2011-09-08	small_amount	1	after	Left	0.333333	9	27	9:27	Biggest Dot/Random	Biggest Dot	Biggest Dot	Random	rewarded
Guiness	f	1	1	7	2384	2	2011-09-08	small_amount	1	rewarded	Left	0.37931	11	29	11:29	Smallest Dot/Random	Random	Random	Smallest Dot	rewarded
Guiness	f	1	1	7	2385	2	2011-09-08	small_amount	1	rewarded	Right	0.333333	2	6	2:6	Biggest Dot/Random	Random	Biggest Dot	Random	rewarded
Guiness	f	1	1	7	2386	2	2011-09-08	small_amount	1	unrewarded	Left	0.4	12	30	12:30	Smallest Dot/Random	Smallest Dot	Smallest Dot	Random	unrewarded
Guiness	f	1	1	7	2387	2	2011-09-08	small_amount	0	after	Left	0.387097	12	31	12:31	Biggest Dot/Random	Biggest Dot	Biggest Dot	Random	rewarded
Guiness	f	1	1	7	2390	2	2011-09-08	small_amount	1	rewarded	Right	0.387097	12	31	12:31	Smallest Dot/Random	Random	Smallest Dot	Random	rewarded
Guiness	f	1	1	7	2391	2	2011-09-08	small_amount	1	rewarded	Left	0.125	1	8	1:8	One/Cumulated	One	One	Cumulated	rewarded
Guiness	f	1	1	7	2392	2	2011-09-08	small_amount	1	unrewarded	Right	0.333333	10	30	10:30	Biggest Dot/Random	Random	Biggest Dot	Random	unrewarded
Guiness	f	1	1	7	2393	2	2011-09-08	small_amount	1	after	Left	0.333333	8	24	8:24	Smallest Dot/Random	Smallest Dot	Smallest Dot	Random	rewarded
Guiness	f	1	1	7	2394	2	2011-09-08	small_amount	1	rewarded	Right	0.333333	2	6	2:6	Biggest Dot/Random	Biggest Dot	Random	Biggest Dot	rewarded
Guiness	f	1	1	7	2395	2	2011-09-08	small_amount	0	unrewarded	Left	0.4	12	30	12:30	Smallest Dot/Random	Random	Random	Smallest Dot	unrewarded
Guiness	f	1	1	7	2396	2	2011-09-08	small_amount	1	after	Left	0.28125	9	32	9:32	Biggest Dot/Random	Random	Random	Biggest Dot	rewarded
Guiness	f	1	1	7	2397	2	2011-09-08	small_amount	1	rewarded	Right	0.333333	9	27	9:27	Smallest Dot/Random	Smallest Dot	Random	Smallest Dot	rewarded
Guiness	f	1	1	7	2398	2	2011-09-08	small_amount	1	unrewarded	Right	0.333333	10	30	10:30	Biggest Dot/Random	Biggest Dot	Random	Biggest Dot	unrewarded
Guiness	f	1	1	7	2399	2	2011-09-08	small_amount	1	after	Left	0.37931	11	29	11:29	Smallest Dot/Random	Random	Random	Smallest Dot	rewarded
Guiness	f	1	1	7	2400	2	2011-09-08	small_amount	1	rewarded	Right	0.375	3	8	3:8	Biggest Dot/Random	Random	Biggest Dot	Random	rewarded
Guiness	f	1	1	7	2401	2	2011-09-08	small_amount	1	rewarded	Right	0.28125	9	32	9:32	Smallest Dot/Random	Smallest Dot	Random	Smallest Dot	rewarded
Guiness	f	1	1	7	2402	2	2011-09-08	small_amount	1	rewarded	Right	0.333333	2	6	2:6	Biggest Dot/Random	Biggest Dot	Random	Biggest Dot	rewarded
Guiness	f	1	1	7	2403	2	2011-09-08	small_amount	1	rewarded	Left	0.333333	8	24	8:24	Smallest Dot/Random	Random	Random	Smallest Dot	rewarded
Guiness	f	1	1	7	2404	2	2011-09-08	small_amount	0	unrewarded	Right	0.5	9	18	9:18	Biggest Dot/Random	Random	Biggest Dot	Random	unrewarded
Guiness	f	1	1	7	2405	2	2011-09-08	small_amount	1	after	Left	0.125	1	8	1:8	One/Cumulated	One	One	Cumulated	rewarded
Guiness	f	1	1	7	2406	2	2011-09-08	small_amount	0	rewarded	Left	0.387097	12	31	12:31	Smallest Dot/Random	Smallest Dot	Smallest Dot	Random	rewarded
Guiness	f	1	1	7	2408	2	2011-09-08	small_amount	1	rewarded	Right	0.125	1	8	1:8	One/Cumulated	One	Cumulated	One	rewarded
Guiness	f	1	1	7	2409	2	2011-09-08	small_amount	0	rewarded	Left	0.375	3	8	3:8	Biggest Dot/Random	Biggest Dot	Biggest Dot	Random	rewarded
Guiness	f	1	1	7	2411	2	2011-09-08	small_amount	1	rewarded	Right	0.28125	9	32	9:32	Smallest Dot/Random	Random	Smallest Dot	Random	rewarded
Guiness	f	1	1	7	2412	2	2011-09-08	small_amount	1	rewarded	Right	0.25	1	4	1:4	One/Cumulated	One	Cumulated	One	rewarded
Guiness	f	1	1	7	2413	2	2011-09-08	small_amount	1	rewarded	Right	0.37931	11	29	11:29	Biggest Dot/Random	Random	Biggest Dot	Random	rewarded
Guiness	f	1	1	7	2414	2	2011-09-08	small_amount	1	rewarded	Left	0.25	1	4	1:4	One/Cumulated	One	One	Cumulated	rewarded
Guiness	f	1	1	7	2415	3	2011-09-08	small_amount	1	rewarded	Right	0.125	1	8	1:8	One/Cumulated	One	Cumulated	One	rewarded
Guiness	f	1	1	7	2416	3	2011-09-08	small_amount	1	rewarded	Left	0.333333	8	24	8:24	Biggest Dot/Random	Biggest Dot	Biggest Dot	Random	rewarded
Guiness	f	1	1	7	2417	3	2011-09-08	small_amount	1	rewarded	Right	0.28125	9	32	9:32	Smallest Dot/Random	Random	Smallest Dot	Random	rewarded
Guiness	f	1	1	7	2418	3	2011-09-08	small_amount	1	unrewarded	Right	0.5	9	18	9:18	Biggest Dot/Random	Random	Biggest Dot	Random	unrewarded
Guiness	f	1	1	7	2419	3	2011-09-08	small_amount	1	after	Left	0.387097	12	31	12:31	Smallest Dot/Random	Smallest Dot	Smallest Dot	Random	rewarded
Guiness	f	1	1	7	2420	3	2011-09-08	small_amount	1	unrewarded	Right	0.4	12	30	12:30	Biggest Dot/Random	Biggest Dot	Random	Biggest Dot	unrewarded
Guiness	f	1	1	7	2421	3	2011-09-08	small_amount	1	after	Left	0.25	1	4	1:4	One/Cumulated	One	One	Cumulated	rewarded
Guiness	f	1	1	7	2422	3	2011-09-08	small_amount	1	rewarded	Left	0.333333	2	6	2:6	Smallest Dot/Random	Random	Random	Smallest Dot	rewarded
Guiness	f	1	1	7	2423	3	2011-09-08	small_amount	1	rewarded	Right	0.37931	11	29	11:29	Biggest Dot/Random	Random	Biggest Dot	Random	rewarded
Guiness	f	1	1	7	2424	3	2011-09-08	small_amount	1	rewarded	Right	0.333333	8	24	8:24	Smallest Dot/Random	Smallest Dot	Random	Smallest Dot	rewarded
Guiness	f	1	1	7	2425	3	2011-09-08	small_amount	1	rewarded	Left	0.333333	8	24	8:24	Biggest Dot/Random	Biggest Dot	Biggest Dot	Random	rewarded
Guiness	f	1	1	7	2426	3	2011-09-08	small_amount	1	rewarded	Right	0.28125	9	32	9:32	Smallest Dot/Random	Random	Smallest Dot	Random	rewarded
Guiness	f	1	1	7	2427	3	2011-09-08	small_amount	1	rewarded	Right	0.25	1	4	1:4	One/Cumulated	One	Cumulated	One	rewarded
Guiness	f	1	1	7	2428	3	2011-09-08	small_amount	1	rewarded	Left	0.333333	9	27	9:27	Biggest Dot/Random	Random	Random	Biggest Dot	rewarded
Guiness	f	1	1	7	2429	3	2011-09-08	small_amount	1	rewarded	Left	0.333333	9	27	9:27	Smallest Dot/Random	Smallest Dot	Smallest Dot	Random	rewarded
Guiness	f	1	1	7	2430	3	2011-09-08	small_amount	1	rewarded	Right	0.387097	12	31	12:31	Biggest Dot/Random	Biggest Dot	Random	Biggest Dot	rewarded
Guiness	f	1	1	7	2431	3	2011-09-08	small_amount	1	rewarded	Left	0.387097	12	31	12:31	Smallest Dot/Random	Random	Random	Smallest Dot	rewarded
Guiness	f	1	1	7	2432	3	2011-09-08	small_amount	1	rewarded	Left	0.375	3	8	3:8	Biggest Dot/Random	Random	Random	Biggest Dot	rewarded
Guiness	f	1	1	7	2433	3	2011-09-08	small_amount	1	unrewarded	Right	0.4	12	30	12:30	Smallest Dot/Random	Smallest Dot	Random	Smallest Dot	unrewarded
Guiness	f	1	1	7	2434	3	2011-09-08	small_amount	1	after	Left	0.28125	9	32	9:32	Biggest Dot/Random	Biggest Dot	Biggest Dot	Random	rewarded
Guiness	f	1	1	7	2435	3	2011-09-08	small_amount	1	rewarded	Left	0.125	1	8	1:8	One/Cumulated	One	One	Cumulated	rewarded
Guiness	f	1	1	7	2436	3	2011-09-08	small_amount	1	rewarded	Left	0.375	3	8	3:8	Smallest Dot/Random	Random	Random	Smallest Dot	rewarded
Guiness	f	1	1	7	2437	3	2011-09-08	small_amount	1	rewarded	Right	0.37931	11	29	11:29	Biggest Dot/Random	Random	Biggest Dot	Random	rewarded
Guiness	f	1	1	7	2438	3	2011-09-08	small_amount	1	unrewarded	Left	0.5	9	18	9:18	Smallest Dot/Random	Smallest Dot	Smallest Dot	Random	unrewarded
Guiness	f	1	1	7	2439	3	2011-09-08	small_amount	1	after	Right	0.37931	11	29	11:29	Biggest Dot/Random	Biggest Dot	Random	Biggest Dot	rewarded
Guiness	f	1	1	7	2440	3	2011-09-08	small_amount	1	rewarded	Right	0.125	1	8	1:8	One/Cumulated	One	Cumulated	One	rewarded
Guiness	f	1	1	7	2441	3	2011-09-08	small_amount	1	unrewarded	Right	0.333333	10	30	10:30	Smallest Dot/Random	Random	Smallest Dot	Random	unrewarded
Guiness	f	1	1	7	2442	3	2011-09-08	small_amount	1	after	Left	0.25	1	4	1:4	One/Cumulated	One	One	Cumulated	rewarded
Guiness	f	1	1	7	2443	3	2011-09-08	small_amount	1	rewarded	Left	0.333333	2	6	2:6	Biggest Dot/Random	Random	Random	Biggest Dot	rewarded
Guiness	f	1	1	7	2444	3	2011-09-08	small_amount	1	unrewarded	Right	0.333333	10	30	10:30	Smallest Dot/Random	Smallest Dot	Random	Smallest Dot	unrewarded
Guiness	f	1	1	7	2445	3	2011-09-08	small_amount	0	after	Right	0.375	3	8	3:8	Biggest Dot/Random	Biggest Dot	Random	Biggest Dot	rewarded
Guiness	f	1	1	7	2447	3	2011-09-08	small_amount	1	rewarded	Left	0.333333	2	6	2:6	Smallest Dot/Random	Random	Random	Smallest Dot	rewarded
Guiness	f	1	1	7	2448	3	2011-09-08	small_amount	1	rewarded	Right	0.333333	9	27	9:27	Biggest Dot/Random	Random	Biggest Dot	Random	rewarded
Guiness	f	1	1	7	2449	4	2011-09-15	small_amount	1	rewarded	Left	0.125	1	8	1:8	One/Cumulated	One	One	Cumulated	rewarded
Guiness	f	1	1	7	2450	4	2011-09-15	small_amount	1	rewarded	Right	0.333333	2	6	2:6	Biggest Dot/Random	Biggest Dot	Random	Biggest Dot	rewarded
Guiness	f	1	1	7	2451	4	2011-09-15	small_amount	1	rewarded	Right	0.37931	11	29	11:29	Smallest Dot/Random	Random	Smallest Dot	Random	rewarded
Guiness	f	1	1	7	2452	4	2011-09-15	small_amount	1	rewarded	Right	0.387097	12	31	12:31	Biggest Dot/Random	Random	Biggest Dot	Random	rewarded
Guiness	f	1	1	7	2453	4	2011-09-15	small_amount	0	rewarded	Left	0.125	1	8	1:8	One/Cumulated	One	One	Cumulated	rewarded
Guiness	f	1	1	7	2455	4	2011-09-15	small_amount	1	rewarded	Left	0.25	1	4	1:4	One/Cumulated	One	One	Cumulated	rewarded
Guiness	f	1	1	7	2456	4	2011-09-15	small_amount	1	unrewarded	Right	0.4	12	30	12:30	Smallest Dot/Random	Smallest Dot	Random	Smallest Dot	unrewarded
Guiness	f	1	1	7	2457	4	2011-09-15	small_amount	1	after	Left	0.333333	9	27	9:27	Biggest Dot/Random	Biggest Dot	Biggest Dot	Random	rewarded
Guiness	f	1	1	7	2458	4	2011-09-15	small_amount	1	rewarded	Left	0.37931	11	29	11:29	Smallest Dot/Random	Random	Random	Smallest Dot	rewarded
Guiness	f	1	1	7	2459	4	2011-09-15	small_amount	0	rewarded	Left	0.375	3	8	3:8	Biggest Dot/Random	Random	Random	Biggest Dot	rewarded
Guiness	f	1	1	7	2461	4	2011-09-15	small_amount	1	rewarded	Left	0.28125	9	32	9:32	Smallest Dot/Random	Smallest Dot	Smallest Dot	Random	rewarded
Guiness	f	1	1	7	2462	4	2011-09-15	small_amount	1	rewarded	Right	0.333333	8	24	8:24	Biggest Dot/Random	Biggest Dot	Random	Biggest Dot	rewarded
Guiness	f	1	1	7	2463	4	2011-09-15	small_amount	1	rewarded	Right	0.375	3	8	3:8	Smallest Dot/Random	Random	Smallest Dot	Random	rewarded
Guiness	f	1	1	7	2464	4	2011-09-15	small_amount	1	rewarded	Right	0.28125	9	32	9:32	Biggest Dot/Random	Random	Biggest Dot	Random	rewarded
Guiness	f	1	1	7	2465	4	2011-09-15	small_amount	1	unrewarded	Left	0.5	9	18	9:18	Smallest Dot/Random	Smallest Dot	Smallest Dot	Random	unrewarded
Guiness	f	1	1	7	2466	4	2011-09-15	small_amount	1	after	Right	0.25	1	4	1:4	One/Cumulated	One	Cumulated	One	rewarded
Guiness	f	1	1	7	2467	4	2011-09-15	small_amount	1	rewarded	Right	0.125	1	8	1:8	One/Cumulated	One	Cumulated	One	rewarded
Guiness	f	1	1	7	2468	4	2011-09-15	small_amount	1	unrewarded	Left	0.4	12	30	12:30	Biggest Dot/Random	Biggest Dot	Biggest Dot	Random	unrewarded
Guiness	f	1	1	7	2469	4	2011-09-15	small_amount	1	after	Left	0.333333	9	27	9:27	Smallest Dot/Random	Random	Random	Smallest Dot	rewarded
Guiness	f	1	1	7	2470	4	2011-09-15	small_amount	1	rewarded	Left	0.37931	11	29	11:29	Biggest Dot/Random	Random	Random	Biggest Dot	rewarded
Guiness	f	1	1	7	2471	4	2011-09-15	small_amount	1	rewarded	Right	0.333333	8	24	8:24	Smallest Dot/Random	Smallest Dot	Random	Smallest Dot	rewarded
Guiness	f	1	1	7	2472	4	2011-09-15	small_amount	0	rewarded	Left	0.25	1	4	1:4	One/Cumulated	One	One	Cumulated	rewarded
Guiness	f	1	1	7	2474	4	2011-09-15	small_amount	1	unrewarded	Right	0.333333	10	30	10:30	Biggest Dot/Random	Biggest Dot	Random	Biggest Dot	unrewarded
Guiness	f	1	1	7	2475	4	2011-09-15	small_amount	0	after	Left	0.333333	9	27	9:27	Smallest Dot/Random	Random	Random	Smallest Dot	rewarded
Guiness	f	1	1	7	2477	4	2011-09-15	small_amount	0	unrewarded	Right	0.333333	10	30	10:30	Biggest Dot/Random	Random	Biggest Dot	Random	unrewarded
Guiness	f	1	1	7	2478	4	2011-09-15	small_amount	1	after	Right	0.387097	12	31	12:31	Smallest Dot/Random	Smallest Dot	Random	Smallest Dot	rewarded
Guiness	f	1	1	7	2479	4	2011-09-15	small_amount	1	rewarded	Left	0.333333	2	6	2:6	Biggest Dot/Random	Biggest Dot	Biggest Dot	Random	rewarded
Guiness	f	1	1	7	2480	4	2011-09-15	small_amount	1	rewarded	Right	0.387097	12	31	12:31	Smallest Dot/Random	Random	Smallest Dot	Random	rewarded
Guiness	f	1	1	7	2481	4	2011-09-15	small_amount	1	unrewarded	Left	0.5	9	18	9:18	Biggest Dot/Random	Random	Random	Biggest Dot	unrewarded
Guiness	f	1	1	7	2482	4	2011-09-15	small_amount	0	after	Left	0.28125	9	32	9:32	Smallest Dot/Random	Smallest Dot	Smallest Dot	Random	rewarded
Guiness	f	1	1	7	2484	4	2011-09-15	small_amount	1	rewarded	Right	0.333333	2	6	2:6	Biggest Dot/Random	Biggest Dot	Random	Biggest Dot	rewarded
Guiness	f	1	1	7	2485	4	2011-09-15	small_amount	1	rewarded	Right	0.375	3	8	3:8	Smallest Dot/Random	Random	Smallest Dot	Random	rewarded
Guiness	f	1	1	7	2486	4	2011-09-15	small_amount	1	rewarded	Right	0.333333	8	24	8:24	Biggest Dot/Random	Random	Biggest Dot	Random	rewarded
Guiness	f	1	1	8	2487	1	2011-09-15	small_amount	1	rewarded	Left	0.333333	2	6	2:6	Smallest Dot/Random	Random	Random	Smallest Dot	rewarded
Guiness	f	1	1	8	2488	1	2011-09-15	small_amount	1	rewarded	Left	0.333333	2	6	2:6	Biggest Dot/Random	Random	Random	Biggest Dot	rewarded
Guiness	f	1	1	8	2489	1	2011-09-15	small_amount	1	rewarded	Left	0.28125	9	32	9:32	Smallest Dot/Random	Smallest Dot	Smallest Dot	Random	rewarded
Guiness	f	1	1	8	2490	1	2011-09-15	small_amount	1	unrewarded	Right	0.666667	14	21	14:21	Biggest Dot/Random	Biggest Dot	Random	Biggest Dot	unrewarded
Guiness	f	1	1	8	2491	1	2011-09-15	small_amount	1	after	Right	0.37931	11	29	11:29	Smallest Dot/Random	Random	Smallest Dot	Random	rewarded
Guiness	f	1	1	8	2492	1	2011-09-15	small_amount	1	rewarded	Left	0.387097	12	31	12:31	Biggest Dot/Random	Random	Random	Biggest Dot	rewarded
Guiness	f	1	1	8	2493	1	2011-09-15	small_amount	1	rewarded	Left	0.125	1	8	1:8	One/Cumulated	One	One	Cumulated	rewarded
Guiness	f	1	1	8	2494	1	2011-09-15	small_amount	0	unrewarded	Right	0.428571	12	28	12:28	Smallest Dot/Random	Smallest Dot	Random	Smallest Dot	unrewarded
Guiness	f	1	1	8	2495	1	2011-09-15	small_amount	1	after	Right	0.25	1	4	1:4	One/Cumulated	One	Cumulated	One	rewarded
Guiness	f	1	1	8	2496	1	2011-09-15	small_amount	1	rewarded	Left	0.333333	8	24	8:24	Biggest Dot/Random	Biggest Dot	Biggest Dot	Random	rewarded
Guiness	f	1	1	8	2497	1	2011-09-15	small_amount	0	rewarded	Right	0.387097	12	31	12:31	Smallest Dot/Random	Random	Smallest Dot	Random	rewarded
Guiness	f	1	1	8	2499	1	2011-09-15	small_amount	1	unrewarded	Left	0.666667	14	21	14:21	Biggest Dot/Random	Random	Random	Biggest Dot	unrewarded
Guiness	f	1	1	8	2500	1	2011-09-15	small_amount	1	after	Left	0.333333	9	27	9:27	Smallest Dot/Random	Smallest Dot	Smallest Dot	Random	rewarded
Guiness	f	1	1	8	2501	1	2011-09-15	small_amount	1	unrewarded	Left	0.5	11	22	11:22	Biggest Dot/Random	Biggest Dot	Biggest Dot	Random	unrewarded
Guiness	f	1	1	8	2502	1	2011-09-15	small_amount	1	after	Right	0.375	3	8	3:8	Smallest Dot/Random	Random	Smallest Dot	Random	rewarded
Guiness	f	1	1	8	2503	1	2011-09-15	small_amount	1	unrewarded	Left	0.428571	12	28	12:28	Biggest Dot/Random	Random	Random	Biggest Dot	unrewarded
Guiness	f	1	1	8	2504	1	2011-09-15	small_amount	1	after	Left	0.28125	9	32	9:32	Smallest Dot/Random	Smallest Dot	Smallest Dot	Random	rewarded
Guiness	f	1	1	8	2505	1	2011-09-15	small_amount	1	rewarded	Left	0.333333	8	24	8:24	Biggest Dot/Random	Biggest Dot	Biggest Dot	Random	rewarded
Guiness	f	1	1	8	2506	1	2011-09-15	small_amount	0	rewarded	Right	0.37931	11	29	11:29	Smallest Dot/Random	Random	Smallest Dot	Random	rewarded
Guiness	f	1	1	8	2508	1	2011-09-15	small_amount	1	rewarded	Right	0.333333	9	27	9:27	Biggest Dot/Random	Random	Biggest Dot	Random	rewarded
Guiness	f	1	1	8	2509	1	2011-09-15	small_amount	1	unrewarded	Left	0.727273	16	22	16:22	Smallest Dot/Random	Smallest Dot	Smallest Dot	Random	unrewarded
Guiness	f	1	1	8	2510	1	2011-09-15	small_amount	1	after	Right	0.28125	9	32	9:32	Biggest Dot/Random	Biggest Dot	Random	Biggest Dot	rewarded
Guiness	f	1	1	8	2511	1	2011-09-15	small_amount	0	rewarded	Right	0.25	1	4	1:4	One/Cumulated	One	Cumulated	One	rewarded
Guiness	f	1	1	8	2513	1	2011-09-15	small_amount	0	unrewarded	Right	0.5	11	22	11:22	Smallest Dot/Random	Random	Smallest Dot	Random	unrewarded
Guiness	f	1	1	8	2514	1	2011-09-15	small_amount	0	after	Left	0.37931	11	29	11:29	Biggest Dot/Random	Random	Random	Biggest Dot	rewarded
Guiness	f	1	1	8	2516	1	2011-09-15	small_amount	1	rewarded	Right	0.387097	12	31	12:31	Smallest Dot/Random	Smallest Dot	Random	Smallest Dot	rewarded
Guiness	f	1	1	8	2517	1	2011-09-15	small_amount	1	rewarded	Right	0.333333	8	24	8:24	Biggest Dot/Random	Biggest Dot	Random	Biggest Dot	rewarded
Guiness	f	1	1	8	2518	1	2011-09-15	small_amount	1	unrewarded	Right	0.727273	16	22	16:22	Smallest Dot/Random	Random	Smallest Dot	Random	unrewarded
Guiness	f	1	1	8	2519	1	2011-09-15	small_amount	1	after	Left	0.375	3	8	3:8	Biggest Dot/Random	Random	Random	Biggest Dot	rewarded
Guiness	f	1	1	8	2520	1	2011-09-15	small_amount	1	rewarded	Right	0.125	1	8	1:8	One/Cumulated	One	Cumulated	One	rewarded
Guiness	f	1	1	8	2521	1	2011-09-15	small_amount	1	rewarded	Left	0.25	1	4	1:4	One/Cumulated	One	One	Cumulated	rewarded
Guiness	f	1	1	8	2522	1	2011-09-15	small_amount	1	rewarded	Right	0.333333	9	27	9:27	Smallest Dot/Random	Smallest Dot	Random	Smallest Dot	rewarded
Guiness	f	1	1	8	2523	1	2011-09-15	small_amount	1	rewarded	Right	0.125	1	8	1:8	One/Cumulated	One	Cumulated	One	rewarded
Guiness	f	1	1	8	2524	1	2011-09-15	small_amount	1	rewarded	Left	0.333333	2	6	2:6	Biggest Dot/Random	Biggest Dot	Biggest Dot	Random	rewarded
Guiness	f	1	1	8	2525	1	2011-09-15	small_amount	1	rewarded	Right	0.375	3	8	3:8	Smallest Dot/Random	Random	Smallest Dot	Random	rewarded
Guiness	f	1	1	8	2526	2	2011-09-16	small_amount	1	rewarded	Left	0.333333	9	27	9:27	Smallest Dot/Random	Random	Random	Smallest Dot	rewarded
Guiness	f	1	1	8	2527	2	2011-09-16	small_amount	1	rewarded	Left	0.37931	11	29	11:29	Biggest Dot/Random	Random	Random	Biggest Dot	rewarded
Guiness	f	1	1	8	2528	2	2011-09-16	small_amount	1	rewarded	Right	0.28125	9	32	9:32	Smallest Dot/Random	Smallest Dot	Random	Smallest Dot	rewarded
Guiness	f	1	1	8	2529	2	2011-09-16	small_amount	1	rewarded	Left	0.375	3	8	3:8	Biggest Dot/Random	Biggest Dot	Biggest Dot	Random	rewarded
Guiness	f	1	1	8	2530	2	2011-09-16	small_amount	1	rewarded	Right	0.387097	12	31	12:31	Smallest Dot/Random	Random	Smallest Dot	Random	rewarded
Guiness	f	1	1	8	2531	2	2011-09-16	small_amount	1	rewarded	Left	0.37931	11	29	11:29	Biggest Dot/Random	Random	Random	Biggest Dot	rewarded
Guiness	f	1	1	8	2532	2	2011-09-16	small_amount	1	rewarded	Left	0.333333	9	27	9:27	Smallest Dot/Random	Smallest Dot	Smallest Dot	Random	rewarded
Guiness	f	1	1	8	2533	2	2011-09-16	small_amount	1	rewarded	Left	0.333333	2	6	2:6	Biggest Dot/Random	Biggest Dot	Biggest Dot	Random	rewarded
Guiness	f	1	1	8	2534	2	2011-09-16	small_amount	0	rewarded	Right	0.37931	11	29	11:29	Smallest Dot/Random	Random	Smallest Dot	Random	rewarded
Guiness	f	1	1	8	2536	2	2011-09-16	small_amount	1	rewarded	Left	0.333333	8	24	8:24	Biggest Dot/Random	Random	Random	Biggest Dot	rewarded
Guiness	f	1	1	8	2537	2	2011-09-16	small_amount	0	unrewarded	Right	0.727273	16	22	16:22	Smallest Dot/Random	Smallest Dot	Random	Smallest Dot	unrewarded
Guiness	f	1	1	8	2538	2	2011-09-16	small_amount	1	after	Left	0.387097	12	31	12:31	Biggest Dot/Random	Biggest Dot	Biggest Dot	Random	rewarded
Guiness	f	1	1	8	2539	2	2011-09-16	small_amount	1	rewarded	Left	0.25	1	4	1:4	One/Cumulated	One	One	Cumulated	rewarded
Guiness	f	1	1	8	2540	2	2011-09-16	small_amount	0	rewarded	Right	0.125	1	8	1:8	One/Cumulated	One	Cumulated	One	rewarded
Guiness	f	1	1	8	2542	2	2011-09-16	small_amount	1	unrewarded	Right	0.666667	14	21	14:21	Smallest Dot/Random	Random	Smallest Dot	Random	unrewarded
Guiness	f	1	1	8	2543	2	2011-09-16	small_amount	0	after	Left	0.28125	9	32	9:32	Biggest Dot/Random	Random	Random	Biggest Dot	rewarded
Guiness	f	1	1	8	2545	2	2011-09-16	small_amount	0	unrewarded	Right	0.727273	16	22	16:22	Smallest Dot/Random	Smallest Dot	Random	Smallest Dot	unrewarded
Guiness	f	1	1	8	2546	2	2011-09-16	small_amount	1	after	Left	0.333333	9	27	9:27	Biggest Dot/Random	Biggest Dot	Biggest Dot	Random	rewarded
Guiness	f	1	1	8	2547	2	2011-09-16	small_amount	0	rewarded	Left	0.25	1	4	1:4	One/Cumulated	One	One	Cumulated	rewarded
Guiness	f	1	1	8	2549	2	2011-09-16	small_amount	1	rewarded	Left	0.387097	12	31	12:31	Smallest Dot/Random	Random	Random	Smallest Dot	rewarded
Guiness	f	1	1	8	2550	2	2011-09-16	small_amount	1	unrewarded	Left	0.5	11	22	11:22	Biggest Dot/Random	Random	Random	Biggest Dot	unrewarded
Guiness	f	1	1	8	2551	2	2011-09-16	small_amount	1	after	Right	0.333333	8	24	8:24	Smallest Dot/Random	Smallest Dot	Random	Smallest Dot	rewarded
Guiness	f	1	1	8	2552	2	2011-09-16	small_amount	1	rewarded	Right	0.28125	9	32	9:32	Biggest Dot/Random	Biggest Dot	Random	Biggest Dot	rewarded
Guiness	f	1	1	8	2553	2	2011-09-16	small_amount	1	rewarded	Right	0.375	3	8	3:8	Smallest Dot/Random	Random	Smallest Dot	Random	rewarded
Guiness	f	1	1	8	2554	2	2011-09-16	small_amount	1	unrewarded	Left	0.666667	14	21	14:21	Biggest Dot/Random	Random	Random	Biggest Dot	unrewarded
Guiness	f	1	1	8	2555	2	2011-09-16	small_amount	0	after	Right	0.333333	8	24	8:24	Smallest Dot/Random	Smallest Dot	Random	Smallest Dot	rewarded
Guiness	f	1	1	8	2557	2	2011-09-16	small_amount	1	unrewarded	Right	0.428571	12	28	12:28	Biggest Dot/Random	Biggest Dot	Random	Biggest Dot	unrewarded
Guiness	f	1	1	8	2558	2	2011-09-16	small_amount	0	after	Right	0.125	1	8	1:8	One/Cumulated	One	Cumulated	One	rewarded
Guiness	f	1	1	8	2560	2	2011-09-16	small_amount	1	unrewarded	Left	0.428571	12	28	12:28	Smallest Dot/Random	Random	Random	Smallest Dot	unrewarded
Guiness	f	1	1	8	2561	2	2011-09-16	small_amount	0	after	Right	0.125	1	8	1:8	One/Cumulated	One	Cumulated	One	rewarded
Guiness	f	1	1	8	2563	2	2011-09-16	small_amount	1	rewarded	Right	0.333333	2	6	2:6	Biggest Dot/Random	Random	Biggest Dot	Random	rewarded
Guiness	f	1	1	8	2564	2	2011-09-16	small_amount	1	unrewarded	Left	0.5	11	22	11:22	Smallest Dot/Random	Smallest Dot	Smallest Dot	Random	unrewarded
Guiness	f	1	1	8	2565	2	2011-09-16	small_amount	1	after	Right	0.375	3	8	3:8	Biggest Dot/Random	Biggest Dot	Random	Biggest Dot	rewarded
Guiness	f	1	1	8	2566	2	2011-09-16	small_amount	1	rewarded	Right	0.333333	2	6	2:6	Smallest Dot/Random	Random	Smallest Dot	Random	rewarded
Guiness	f	1	1	8	2567	2	2011-09-16	small_amount	0	rewarded	Right	0.25	1	4	1:4	One/Cumulated	One	Cumulated	One	rewarded
Guiness	f	1	1	8	2569	3	2011-09-16	small_amount	1	rewarded	Left	0.125	1	8	1:8	One/Cumulated	One	One	Cumulated	rewarded
Guiness	f	1	1	8	2570	3	2011-09-16	small_amount	1	rewarded	Left	0.125	1	8	1:8	One/Cumulated	One	One	Cumulated	rewarded
Guiness	f	1	1	8	2571	3	2011-09-16	small_amount	1	rewarded	Left	0.333333	9	27	9:27	Biggest Dot/Random	Random	Random	Biggest Dot	rewarded
Guiness	f	1	1	8	2572	3	2011-09-16	small_amount	1	rewarded	Right	0.333333	9	27	9:27	Smallest Dot/Random	Smallest Dot	Random	Smallest Dot	rewarded
Guiness	f	1	1	8	2573	3	2011-09-16	small_amount	1	unrewarded	Left	0.666667	14	21	14:21	Biggest Dot/Random	Biggest Dot	Biggest Dot	Random	unrewarded
Guiness	f	1	1	8	2574	3	2011-09-16	small_amount	0	after	Right	0.333333	2	6	2:6	Smallest Dot/Random	Random	Smallest Dot	Random	rewarded
Guiness	f	1	1	8	2576	3	2011-09-16	small_amount	0	unrewarded	Right	0.666667	14	21	14:21	Biggest Dot/Random	Random	Biggest Dot	Random	unrewarded
Guiness	f	1	1	8	2577	3	2011-09-16	small_amount	1	after	Left	0.375	3	8	3:8	Smallest Dot/Random	Smallest Dot	Smallest Dot	Random	rewarded
Guiness	f	1	1	8	2578	3	2011-09-16	small_amount	1	rewarded	Right	0.375	3	8	3:8	Biggest Dot/Random	Biggest Dot	Random	Biggest Dot	rewarded
Guiness	f	1	1	8	2579	3	2011-09-16	small_amount	1	rewarded	Right	0.333333	8	24	8:24	Smallest Dot/Random	Random	Smallest Dot	Random	rewarded
Guiness	f	1	1	8	2580	3	2011-09-16	small_amount	1	rewarded	Left	0.387097	12	31	12:31	Biggest Dot/Random	Random	Random	Biggest Dot	rewarded
Guiness	f	1	1	8	2581	3	2011-09-16	small_amount	1	unrewarded	Right	0.727273	16	22	16:22	Smallest Dot/Random	Smallest Dot	Random	Smallest Dot	unrewarded
Guiness	f	1	1	8	2582	3	2011-09-16	small_amount	1	after	Left	0.387097	12	31	12:31	Biggest Dot/Random	Biggest Dot	Biggest Dot	Random	rewarded
Guiness	f	1	1	8	2583	3	2011-09-16	small_amount	1	unrewarded	Right	0.727273	16	22	16:22	Smallest Dot/Random	Random	Smallest Dot	Random	unrewarded
Guiness	f	1	1	8	2584	3	2011-09-16	small_amount	1	after	Left	0.333333	2	6	2:6	Biggest Dot/Random	Random	Random	Biggest Dot	rewarded
Guiness	f	1	1	8	2585	3	2011-09-16	small_amount	0	rewarded	Right	0.37931	11	29	11:29	Smallest Dot/Random	Smallest Dot	Random	Smallest Dot	rewarded
Guiness	f	1	1	8	2587	3	2011-09-16	small_amount	1	rewarded	Right	0.37931	11	29	11:29	Biggest Dot/Random	Biggest Dot	Random	Biggest Dot	rewarded
Guiness	f	1	1	8	2588	3	2011-09-16	small_amount	1	rewarded	Right	0.387097	12	31	12:31	Smallest Dot/Random	Random	Smallest Dot	Random	rewarded
Guiness	f	1	1	8	2589	3	2011-09-16	small_amount	1	rewarded	Left	0.125	1	8	1:8	One/Cumulated	One	One	Cumulated	rewarded
Guiness	f	1	1	8	2590	3	2011-09-16	small_amount	1	rewarded	Right	0.28125	9	32	9:32	Biggest Dot/Random	Random	Biggest Dot	Random	rewarded
Guiness	f	1	1	8	2591	3	2011-09-16	small_amount	1	rewarded	Left	0.333333	8	24	8:24	Smallest Dot/Random	Smallest Dot	Smallest Dot	Random	rewarded
Guiness	f	1	1	8	2592	3	2011-09-16	small_amount	1	unrewarded	Left	0.428571	12	28	12:28	Biggest Dot/Random	Biggest Dot	Biggest Dot	Random	unrewarded
Guiness	f	1	1	8	2593	3	2011-09-16	small_amount	1	after	Left	0.333333	8	24	8:24	Smallest Dot/Random	Random	Random	Smallest Dot	rewarded
Guiness	f	1	1	8	2594	3	2011-09-16	small_amount	1	rewarded	Right	0.28125	9	32	9:32	Biggest Dot/Random	Random	Biggest Dot	Random	rewarded
Guiness	f	1	1	8	2595	3	2011-09-16	small_amount	0	unrewarded	Left	0.5	11	22	11:22	Smallest Dot/Random	Smallest Dot	Smallest Dot	Random	unrewarded
Guiness	f	1	1	8	2596	3	2011-09-16	small_amount	0	after	Right	0.25	1	4	1:4	One/Cumulated	One	Cumulated	One	rewarded
Guiness	f	1	1	8	2598	3	2011-09-16	small_amount	1	rewarded	Left	0.37931	11	29	11:29	Biggest Dot/Random	Biggest Dot	Biggest Dot	Random	rewarded
Guiness	f	1	1	8	2599	3	2011-09-16	small_amount	1	rewarded	Left	0.333333	9	27	9:27	Smallest Dot/Random	Random	Random	Smallest Dot	rewarded
Guiness	f	1	1	8	2600	3	2011-09-16	small_amount	1	unrewarded	Right	0.428571	12	28	12:28	Biggest Dot/Random	Random	Biggest Dot	Random	unrewarded
Guiness	f	1	1	8	2601	3	2011-09-16	small_amount	0	after	Right	0.25	1	4	1:4	One/Cumulated	One	Cumulated	One	rewarded
Guiness	f	1	1	8	2603	3	2011-09-16	small_amount	1	rewarded	Left	0.28125	9	32	9:32	Smallest Dot/Random	Smallest Dot	Smallest Dot	Random	rewarded
Guiness	f	1	1	8	2604	3	2011-09-16	small_amount	1	unrewarded	Left	0.5	11	22	11:22	Biggest Dot/Random	Biggest Dot	Biggest Dot	Random	unrewarded
Guiness	f	1	1	8	2605	3	2011-09-16	small_amount	1	after	Right	0.25	1	4	1:4	One/Cumulated	One	Cumulated	One	rewarded
Guiness	f	1	1	8	2606	3	2011-09-16	small_amount	1	rewarded	Right	0.375	3	8	3:8	Smallest Dot/Random	Random	Smallest Dot	Random	rewarded
Guiness	f	1	1	8	2607	3	2011-09-16	small_amount	1	rewarded	Right	0.333333	2	6	2:6	Biggest Dot/Random	Random	Biggest Dot	Random	rewarded
Guiness	f	1	1	8	2608	4	2011-09-16	small_amount	1	rewarded	Left	0.375	3	8	3:8	Smallest Dot/Random	Random	Random	Smallest Dot	rewarded
Guiness	f	1	1	8	2609	4	2011-09-16	small_amount	1	rewarded	Right	0.37931	11	29	11:29	Biggest Dot/Random	Random	Biggest Dot	Random	rewarded
Guiness	f	1	1	8	2610	4	2011-09-16	small_amount	1	rewarded	Right	0.25	1	4	1:4	One/Cumulated	One	Cumulated	One	rewarded
Guiness	f	1	1	8	2611	4	2011-09-16	small_amount	1	rewarded	Left	0.25	1	4	1:4	One/Cumulated	One	One	Cumulated	rewarded
Guiness	f	1	1	8	2612	4	2011-09-16	small_amount	1	unrewarded	Right	0.428571	12	28	12:28	Smallest Dot/Random	Smallest Dot	Random	Smallest Dot	unrewarded
Guiness	f	1	1	8	2613	4	2011-09-16	small_amount	1	after	Right	0.37931	11	29	11:29	Biggest Dot/Random	Biggest Dot	Random	Biggest Dot	rewarded
Guiness	f	1	1	8	2614	4	2011-09-16	small_amount	0	rewarded	Right	0.333333	2	6	2:6	Smallest Dot/Random	Random	Smallest Dot	Random	rewarded
Guiness	f	1	1	8	2618	4	2011-09-16	small_amount	0	unrewarded	Left	0.727273	16	22	16:22	Biggest Dot/Random	Random	Random	Biggest Dot	unrewarded
Guiness	f	1	1	8	2619	4	2011-09-16	small_amount	0	after	Right	0.333333	8	24	8:24	Smallest Dot/Random	Smallest Dot	Random	Smallest Dot	rewarded
Guiness	f	1	1	8	2621	4	2011-09-16	small_amount	1	rewarded	Left	0.37931	11	29	11:29	Biggest Dot/Random	Biggest Dot	Biggest Dot	Random	rewarded
Guiness	f	1	1	8	2622	4	2011-09-16	small_amount	0	unrewarded	Right	0.5	11	22	11:22	Smallest Dot/Random	Random	Smallest Dot	Random	unrewarded
Guiness	f	1	1	8	2623	4	2011-09-16	small_amount	0	after	Left	0.333333	8	24	8:24	Biggest Dot/Random	Random	Random	Biggest Dot	rewarded
Guiness	f	1	1	8	2625	4	2011-09-16	small_amount	1	unrewarded	Right	0.666667	14	21	14:21	Smallest Dot/Random	Smallest Dot	Random	Smallest Dot	unrewarded
Guiness	f	1	1	8	2626	4	2011-09-16	small_amount	1	after	Left	0.125	1	8	1:8	One/Cumulated	One	One	Cumulated	rewarded
Guiness	f	1	1	8	2627	4	2011-09-16	small_amount	1	rewarded	Left	0.387097	12	31	12:31	Biggest Dot/Random	Biggest Dot	Biggest Dot	Random	rewarded
Guiness	f	1	1	8	2628	4	2011-09-16	small_amount	0	rewarded	Right	0.125	1	8	1:8	One/Cumulated	One	Cumulated	One	rewarded
Guiness	f	1	1	8	2630	4	2011-09-16	small_amount	1	rewarded	Left	0.375	3	8	3:8	Smallest Dot/Random	Random	Random	Smallest Dot	rewarded
Guiness	f	1	1	8	2631	4	2011-09-16	small_amount	0	unrewarded	Left	0.5	11	22	11:22	Biggest Dot/Random	Random	Random	Biggest Dot	unrewarded
Guiness	f	1	1	8	2632	4	2011-09-16	small_amount	1	after	Left	0.333333	9	27	9:27	Smallest Dot/Random	Smallest Dot	Smallest Dot	Random	rewarded
Guiness	f	1	1	8	2633	4	2011-09-16	small_amount	1	rewarded	Right	0.28125	9	32	9:32	Biggest Dot/Random	Biggest Dot	Random	Biggest Dot	rewarded
Guiness	f	1	1	8	2634	4	2011-09-16	small_amount	0	unrewarded	Right	0.428571	12	28	12:28	Smallest Dot/Random	Random	Smallest Dot	Random	unrewarded
Guiness	f	1	1	8	2635	4	2011-09-16	small_amount	1	after	Left	0.333333	9	27	9:27	Biggest Dot/Random	Random	Random	Biggest Dot	rewarded
Guiness	f	1	1	8	2636	4	2011-09-16	small_amount	0	unrewarded	Right	0.727273	16	22	16:22	Smallest Dot/Random	Smallest Dot	Random	Smallest Dot	unrewarded
Guiness	f	1	1	8	2637	4	2011-09-16	small_amount	0	after	Left	0.28125	9	32	9:32	Biggest Dot/Random	Biggest Dot	Biggest Dot	Random	rewarded
Guiness	f	1	1	8	2639	4	2011-09-16	small_amount	1	rewarded	Left	0.333333	2	6	2:6	Smallest Dot/Random	Random	Random	Smallest Dot	rewarded
Guiness	f	1	1	8	2640	4	2011-09-16	small_amount	1	rewarded	Left	0.333333	8	24	8:24	Biggest Dot/Random	Random	Random	Biggest Dot	rewarded
Guiness	f	1	1	8	2641	4	2011-09-16	small_amount	1	rewarded	Right	0.333333	2	6	2:6	Smallest Dot/Random	Smallest Dot	Random	Smallest Dot	rewarded
Guiness	f	1	1	8	2642	4	2011-09-16	small_amount	1	rewarded	Right	0.333333	9	27	9:27	Biggest Dot/Random	Biggest Dot	Random	Biggest Dot	rewarded
Guiness	f	1	1	8	2643	4	2011-09-16	small_amount	1	rewarded	Right	0.387097	12	31	12:31	Smallest Dot/Random	Random	Smallest Dot	Random	rewarded
Guiness	f	1	1	8	2644	4	2011-09-16	small_amount	1	rewarded	Left	0.375	3	8	3:8	Biggest Dot/Random	Random	Random	Biggest Dot	rewarded
Guiness	f	1	1	8	2645	4	2011-09-16	small_amount	1	unrewarded	Right	0.666667	14	21	14:21	Smallest Dot/Random	Smallest Dot	Random	Smallest Dot	unrewarded
Guiness	f	1	1	8	2646	4	2011-09-16	small_amount	1	after	Left	0.125	1	8	1:8	One/Cumulated	One	One	Cumulated	rewarded
Guiness	f	1	1	8	2647	4	2011-09-16	small_amount	1	rewarded	Right	0.387097	12	31	12:31	Biggest Dot/Random	Biggest Dot	Random	Biggest Dot	rewarded
Guiness	f	1	1	8	2648	4	2011-09-16	small_amount	1	rewarded	Left	0.25	1	4	1:4	One/Cumulated	One	One	Cumulated	rewarded
Guiness	f	1	1	8	2649	4	2011-09-16	small_amount	1	rewarded	Right	0.28125	9	32	9:32	Smallest Dot/Random	Random	Smallest Dot	Random	rewarded
Guiness	f	1	1	9	2650	1	2011-09-18	small_amount	1	rewarded	Right	0.333333	8	24	8:24	Smallest Dot/Random	Random	Smallest Dot	Random	rewarded
Guiness	f	1	1	9	2651	1	2011-09-18	small_amount	1	rewarded	Left	0.333333	2	6	2:6	Biggest Dot/Random	Random	Random	Biggest Dot	rewarded
Guiness	f	1	1	9	2652	1	2011-09-18	small_amount	0	rewarded	Left	0.333333	2	6	2:6	Smallest Dot/Random	Smallest Dot	Smallest Dot	Random	rewarded
[truncated: 2,897 more rows]

## Sheet: Dogs - Control Phase
Individual	Sex	Group	Touch screen experience	Level	Trial	Session number	Date	Correct_choice	Type of control	Choice	Type of trial	Correct side	Ratio	Correct number of dots	Wrong number of dots	Pair of numbers	Combination of stimuli	Stimulus correct side	Stimulus left side	Stimulus right side	Rewarded
[truncated: 2,640 more rows]

[truncated: 3 more sheets: Wolves - Phase 1, Wolves - Phase 2, Wolves - Control Phase]
